# Supplementary material for: Immunomodulation of T Helper Cells by Tumor Microenvironment in Oral Cancer Is Associated With CCR8 Expression and Rapid Membrane Vitamin D Signaling Pathway
Source: Front Immunol. 2021 May 7;12:643298. doi: 10.3389/fimmu.2021.643298 (PMC8137990; doi:10.3389/fimmu.2021.643298)
Supplement: Supplementary file 2 [file Table_1.xls]

## Sheet: RNA-seq Tregs OSCC vs Control
RNA-seq Tregs OSCC vs Control
Gene #	Gene Symbol	Fold Up- or Down-Regulation	P Value	Fold Change
1	ACKR2	1.54	0.340185	1.54
2	ACKR3	-2.13	0.097479	0.47
3	ACKR4	-1.19	0.673873	0.84
4	ADA	-1.20	0.504325	0.84
5	ADAR	1.02	0.887879	1.02
6	ADIPOQ	1.05	0.876398	1.05
7	AICDA	-1.07	0.811000	0.94
8	AIMP1	1.20	0.601977	1.20
9	APCS	-1.00	0.994503	1.00
10	BCL2	1.03	0.932466	1.03
11	BCL2L1	-1.08	0.827580	0.93
12	BCL6	-1.85	0.074423	0.54
13	BLNK	-1.17	0.509220	0.85
14	BMP2	-1.05	0.908009	0.95
15	BMP4	2.45	0.045520	2.45
16	BMP6	2.17	0.064356	2.17
17	BMP7	1.08	0.812710	1.08
18	BST2	-1.29	0.516305	0.78
19	BTK	1.13	0.733559	1.13
20	BTLA	-1.04	0.922816	0.96
21	C3	-1.26	0.601255	0.79
22	C3AR1	1.69	0.224677	1.69
23	C5	1.11	0.806859	1.11
24	C5AR1	-1.04	0.924968	0.96
25	CASP1	-1.01	0.000000	0.99
26	CASP8	1.62	0.042707	1.62
27	CAV1	1.29	0.563785	1.29
28	CBLB	1.36	0.098531	1.36
29	CCL1	-1.61	0.000000	0.62
30	CCL11	1.16	0.542970	1.16
31	CCL13	-1.00	0.994503	1.00
32	CCL14	1.44	0.409336	1.44
33	CCL15	1.11	0.772501	1.11
34	CCL16	-1.02	0.938310	0.98
35	CCL17	-1.46	0.268086	0.69
36	CCL18	1.85	0.173969	1.85
37	CCL19	1.00	0.000000	1.00
38	CCL2	-1.24	0.553897	0.81
39	CCL20	1.45	0.401056	1.45
40	CCL21	1.07	0.814383	1.07
41	CCL22	-1.99	0.000000	0.50
42	CCL23	1.59	0.307487	1.59
43	CCL24	1.07	0.884773	1.07
44	CCL25	-1.00	0.994503	1.00
45	CCL26	-1.00	0.994503	1.00
46	CCL27	1.14	0.768643	1.14
47	CCL28	1.18	0.509773	1.18
48	CCL3	1.11	0.817158	1.11
49	CCL4	1.65	0.277237	1.65
50	CCL5	-1.77	0.157761	0.57
51	CCL7	1.13	0.733559	1.13
52	CCL8	-1.11	0.704124	0.90
53	CCR1	1.14	0.768035	1.14
54	CCR10	1.14	0.772478	1.14
55	CCR2	1.37	0.473381	1.37
56	CCR3	-1.01	0.965020	0.99
57	CCR4	1.32	0.000000	1.32
58	CCR5	1.37	0.470278	1.37
59	CCR6	1.52	0.363932	1.52
60	CCR7	-1.04	0.000000	0.96
61	CCR8	-1.26	0.000000	0.79
62	CCR9	-1.16	0.749744	0.86
63	CCRL2	1.49	0.272041	1.49
64	CD14	-1.08	0.866352	0.93
65	CD180	-1.37	0.487910	0.73
66	CD1A	-1.00	0.994503	1.00
67	CD1B	1.20	0.482994	1.20
68	CD1C	-1.38	0.399176	0.72
69	CD1D	1.00	0.000000	1.00
70	CD2	-1.20	0.412274	0.84
71	CD209	1.25	0.430554	1.25
72	CD27	-1.12	0.780688	0.89
73	CD274	-1.13	0.570078	0.89
74	CD276	1.98	0.105322	1.98
75	CD28	-1.20	0.607991	0.83
76	CD3D	-1.29	0.190611	0.77
77	CD3E	-1.23	0.462867	0.81
78	CD3G	-1.22	0.000000	0.82
79	CD4	-1.25	0.416383	0.80
80	CD40	-1.12	0.778160	0.89
81	CD40LG	-1.35	0.465506	0.74
82	CD44	-1.11	0.738565	0.90
83	CD47	-1.21	0.000000	0.83
84	CD5	-1.39	0.000000	0.72
85	CD7	1.39	0.259587	1.39
86	CD70	-3.05	0.000170	0.33
87	CD74	-2.28	0.032667	0.44
88	CD80	-1.65	0.173960	0.61
89	CD81	1.09	0.717336	1.09
90	CD86	2.35	0.013803	2.35
91	CD8A	1.22	0.595277	1.22
92	CDC42	-1.36	0.137415	0.74
93	CDK2	-1.44	0.096791	0.70
94	CDKN1A	-2.08	0.056426	0.48
95	CDKN1B	-1.08	0.693970	0.93
96	CEBPA	1.58	0.313468	1.58
97	CEBPB	2.10	0.033188	2.10
98	CHUK	-1.16	0.563116	0.86
99	CIITA	-1.26	0.000000	0.80
100	CKLF	-1.22	0.386964	0.82
101	CLEC4C	1.20	0.482994	1.20
102	CLEC4E	1.20	0.482994	1.20
103	CLEC7A	1.00	0.997947	1.00
104	CMKLR1	-1.17	0.509220	0.85
105	CNTF	-1.00	0.989807	1.00
106	CRLF2	1.05	0.883737	1.05
107	CRP	-1.23	0.438607	0.81
108	CSF1	-1.74	0.164241	0.58
109	CSF1R	-1.14	0.776898	0.88
110	CSF2	-1.01	0.000000	0.99
111	CSF2RA	-1.43	0.417794	0.70
112	CSF3	1.21	0.600526	1.21
113	CSF3R	1.79	0.209574	1.79
114	CTLA4	1.38	0.426619	1.38
115	CX3CL1	-1.17	0.509220	0.85
116	CX3CR1	-1.02	0.973373	0.98
117	CXCL1	1.13	0.786564	1.13
118	CXCL10	-1.60	0.000000	0.62
119	CXCL11	-1.33	0.000000	0.75
120	CXCL12	-1.07	0.811000	0.94
121	CXCL13	1.79	0.000000	1.79
122	CXCL14	1.15	0.631566	1.15
123	CXCL16	-2.41	0.000217	0.41
124	CXCL2	2.30	0.064523	2.30
125	CXCL3	1.86	0.164370	1.86
126	CXCL5	1.46	0.413967	1.46
127	CXCL6	-2.34	0.065745	0.43
128	CXCL8	1.01	0.984777	1.01
129	CXCL9	-1.28	0.444605	0.78
130	CXCR1	1.15	0.556048	1.15
131	CXCR2	-1.10	0.827537	0.91
132	CXCR3	-1.35	0.438641	0.74
133	CXCR4	2.35	0.000066	2.35
134	CXCR5	-1.13	0.787203	0.89
135	CXCR6	1.39	0.315934	1.39
136	DDX58	-1.06	0.000000	0.94
137	DGKZ	1.16	0.000000	1.16
138	DPP4	-1.65	0.037068	0.61
139	EBI3	-1.34	0.224680	0.75
140	EGF	-1.27	0.407961	0.79
141	EGFR	-1.26	0.413227	0.79
142	EGR1	-1.32	0.547053	0.76
143	EGR2	-1.11	0.779275	0.90
144	EGR3	1.04	0.917984	1.04
145	EIF2AK2	-1.11	0.000000	0.90
146	ELK1	-1.25	0.447365	0.80
147	EOMES	-1.36	0.472006	0.74
148	ERBB2	-1.19	0.571425	0.84
149	F3	-1.13	0.797032	0.89
150	FADD	1.14	0.636937	1.14
151	FAS	-1.14	0.657552	0.87
152	FASLG	-1.34	0.329655	0.75
153	FCER1A	1.24	0.440643	1.24
154	FCER2	-1.22	0.661127	0.82
155	FCGR1A	-1.18	0.495148	0.84
156	FIGF	1.13	0.794401	1.13
157	FLT3	1.18	0.688104	1.18
158	FLT3LG	-1.19	0.348288	0.84
159	FOS	-1.15	0.755054	0.87
160	FOSL1	1.22	0.672684	1.22
161	FOXP1	1.86	0.014212	1.86
162	FOXP3	-1.00	0.992430	1.00
163	FPR1	1.15	0.631566	1.15
164	GATA3	1.62	0.179356	1.62
165	GBP1	-1.33	0.067880	0.75
166	GFI1	-1.56	0.186173	0.64
167	GPI	-1.85	0.000000	0.54
168	GZMA	-3.89	0.000473	0.26
169	GZMB	-1.86	0.126805	0.54
170	HAVCR2	1.22	0.594064	1.22
171	HDAC9	-1.79	0.117499	0.56
172	HIF1A	1.40	0.180694	1.40
173	HLA-A	-1.07	0.726199	0.94
174	HLA-B	-1.14	0.699242	0.88
175	HLA-C	1.01	0.000000	1.01
176	HLA-DMA	-1.53	0.257559	0.65
177	HLA-DPA1	-1.79	0.063947	0.56
178	HLA-E	1.34	0.338726	1.34
179	HLA-G	1.04	0.923171	1.04
180	HMGB1	1.34	0.113912	1.34
181	HSPD1	-1.10	0.663690	0.91
182	ICAM1	-1.13	0.730314	0.89
183	ICOS	-1.18	0.000000	0.85
184	ID2	1.19	0.551174	1.19
185	IDO1	1.36	0.340481	1.36
186	IFI16	-1.13	0.624220	0.88
187	IFI27	1.25	0.589465	1.25
188	IFI30	-1.01	0.000000	0.99
189	IFI44	-1.30	0.000000	0.77
190	IFI44L	-1.02	0.000000	0.98
191	IFI6	-1.44	0.000000	0.69
192	IFIH1	-1.28	0.378576	0.78
193	IFIT1	-1.65	0.277431	0.61
194	IFIT2	-1.79	0.000000	0.56
195	IFIT3	-1.57	0.322433	0.64
196	IFITM1	1.14	0.717131	1.14
197	IFITM2	1.18	0.599578	1.18
198	IFITM3	-1.25	0.000000	0.80
199	IFNA1	-1.17	0.509220	0.85
200	IFNA14	1.15	0.551701	1.15
201	IFNA16	1.00	0.000000	1.00
202	IFNA2	1.05	0.856888	1.05
203	IFNA21	-1.11	0.731433	0.90
204	IFNA4	1.00	0.000000	1.00
205	IFNA5	-1.21	0.459960	0.82
206	IFNA6	-1.17	0.509220	0.85
207	IFNA7	1.15	0.551701	1.15
208	IFNA8	1.20	0.482994	1.20
209	IFNAR1	1.50	0.103805	1.50
210	IFNAR2	-1.20	0.424366	0.83
211	IFNB1	1.02	0.957482	1.02
212	IFNE	1.16	0.542970	1.16
213	IFNG	-1.33	0.273662	0.75
214	IFNGR1	1.24	0.000000	1.24
215	IFNGR2	1.57	0.048243	1.57
216	IFNK	-1.14	0.782773	0.88
217	IFNL1	1.19	0.678597	1.19
218	IFNLR1	1.05	0.863884	1.05
219	IFNW1	1.10	0.782448	1.10
220	IGF1	1.04	0.887063	1.04
221	IGSF6	-1.25	0.625846	0.80
222	IKBKB	1.14	0.450150	1.14
223	IL10	2.54	0.033224	2.54
224	IL10RA	1.71	0.026181	1.71
225	IL10RB	-1.09	0.650923	0.91
226	IL11	1.77	0.216215	1.77
227	IL11RA	1.16	0.000000	1.16
228	IL12A	1.10	0.829938	1.10
229	IL12B	-1.08	0.796901	0.93
230	IL12RB1	-1.01	0.988447	0.99
231	IL12RB2	-1.19	0.361748	0.84
232	IL13	-2.79	0.015734	0.36
233	IL13RA1	-1.57	0.329446	0.64
234	IL15	-1.42	0.000000	0.71
235	IL16	-1.01	0.000000	0.99
236	IL17A	1.05	0.907219	1.05
237	IL17B	1.10	0.794390	1.10
238	IL17C	1.04	0.924737	1.04
239	IL17F	1.18	0.703450	1.18
240	IL17RA	1.16	0.000000	1.16
241	IL17RB	2.06	0.085774	2.06
242	IL17RE	-1.26	0.613492	0.80
243	IL18	-1.02	0.972087	0.98
244	IL18R1	1.83	0.162027	1.83
245	IL18RAP	1.79	0.194420	1.79
246	IL19	1.19	0.495247	1.19
247	IL1A	1.42	0.445783	1.42
248	IL1B	1.22	0.661261	1.22
249	IL1R1	1.77	0.107499	1.77
250	IL1R2	-1.16	0.693653	0.86
251	IL1RAP	-1.08	0.872145	0.93
252	IL1RL1	7.33	0.000014	7.33
253	IL1RN	-1.78	0.216153	0.56
254	IL2	1.24	0.631796	1.24
255	IL20	1.23	0.456105	1.23
256	IL20RB	1.14	0.724506	1.14
257	IL21	-1.41	0.447728	0.71
258	IL21R	-1.28	0.271051	0.78
259	IL22	-2.03	0.000000	0.49
260	IL22RA2	1.11	0.706620	1.11
261	IL23A	-1.88	0.147095	0.53
262	IL23R	-1.21	0.676483	0.82
263	IL24	-1.20	0.639232	0.84
264	IL25	-1.00	0.994503	1.00
265	IL27	-1.55	0.297224	0.64
266	IL27RA	1.04	0.833986	1.04
267	IL2RA	1.47	0.217769	1.47
268	IL2RB	1.09	0.780653	1.09
269	IL2RG	-1.64	0.085650	0.61
270	IL3	1.10	0.823914	1.10
271	IL31	1.53	0.351889	1.53
272	IL31RA	1.16	0.542970	1.16
273	IL33	1.08	0.789676	1.08
274	IL3RA	1.40	0.294617	1.40
275	IL4	1.04	0.922984	1.04
276	IL4R	1.30	0.192463	1.30
277	IL5	-1.02	0.959115	0.98
278	IL5RA	1.15	0.730180	1.15
279	IL6	2.22	0.083099	2.22
280	IL6R	1.05	0.878090	1.05
281	IL7	1.43	0.439046	1.43
282	IL7R	2.34	0.066058	2.34
283	IL9	-5.07	0.000365	0.20
284	IL9R	-1.65	0.185145	0.61
285	INHA	-1.00	0.992730	1.00
286	INHBA	-1.12	0.768314	0.89
287	IRAK1	1.04	0.883938	1.04
288	IRAK2	1.09	0.794841	1.09
289	IRAK4	1.55	0.110615	1.55
290	IRF1	-1.05	0.848352	0.95
291	IRF2	-1.25	0.258471	0.80
292	IRF2BP1	-1.02	0.969850	0.99
293	IRF3	1.19	0.342910	1.19
294	IRF4	1.43	0.067811	1.43
295	IRF5	1.13	0.707579	1.13
296	IRF6	1.05	0.913743	1.05
297	IRF7	1.04	0.889988	1.04
298	IRF8	-1.31	0.531240	0.76
299	IRF9	1.15	0.509172	1.15
300	IRGM	1.75	0.204699	1.75
301	ISG15	1.08	0.691944	1.08
302	ISG20	4.17	0.000000	4.17
303	ITCH	1.13	0.668513	1.13
304	ITGA1	-1.11	0.000000	0.90
305	ITGAM	-2.01	0.110005	0.50
306	ITGB2	-1.36	0.077209	0.74
307	JAK1	1.02	0.876991	1.02
308	JAK2	1.00	0.993330	1.00
309	JAK3	1.12	0.550884	1.12
310	JUN	-1.07	0.842212	0.93
311	KITLG	-1.25	0.623635	0.80
312	KNG1	1.08	0.810197	1.08
313	LAG3	-1.65	0.231275	0.61
314	LAT	-1.57	0.153635	0.64
315	LCK	-1.23	0.492276	0.81
316	LEP	1.05	0.876398	1.05
317	LEPR	1.00	0.995808	1.00
318	LGALS3	1.54	0.050271	1.54
319	LIF	-1.58	0.217148	0.63
320	LRP1	-1.14	0.770513	0.87
321	LTA	-1.62	0.273766	0.62
322	LTB	-1.17	0.576468	0.86
323	LY86	1.05	0.876540	1.05
324	LY96	1.66	0.001607	1.66
325	LYN	-1.05	0.000000	0.96
326	LYZ	3.53	0.005042	3.53
327	MAF	2.69	0.000000	2.69
328	MAP2K3	-1.47	0.208745	0.68
329	MAP3K1	1.07	0.690168	1.07
330	MAP3K7	1.01	0.956675	1.01
331	MAPK1	1.20	0.314315	1.20
332	MAPK8	-1.47	0.142356	0.68
333	MBL2	1.16	0.542970	1.16
334	MET	-1.10	0.830786	0.91
335	MICA	-1.43	0.159459	0.70
336	MICB	-1.49	0.117627	0.67
337	MIF	-1.28	0.529072	0.78
338	MMP3	1.08	0.789676	1.08
339	MMP9	-2.12	0.094413	0.47
340	MPL	1.07	0.856407	1.07
341	MPO	-1.49	0.355998	0.67
342	MS4A1	1.11	0.706620	1.11
343	MSTN	-1.08	0.827733	0.92
344	MX1	-1.01	0.000000	0.99
345	MX2	-1.02	0.000000	0.98
346	MYC	2.10	0.000961	2.10
347	MYD88	1.23	0.367686	1.23
348	NCK1	-1.23	0.278383	0.81
349	NFATC1	-1.17	0.494291	0.85
350	NFATC2	1.54	0.158329	1.54
351	NFATC3	-1.11	0.661776	0.90
352	NFKB1	-1.20	0.381836	0.83
353	NFKB2	-1.46	0.083854	0.69
354	NFKBIA	1.20	0.550407	1.20
355	NFRKB	-1.31	0.412363	0.76
356	NLRP3	-1.17	0.509220	0.85
357	NMI	1.10	0.000000	1.10
358	NOD1	1.23	0.423163	1.23
359	NOD2	-1.21	0.404271	0.83
360	NODAL	1.25	0.625344	1.25
361	NOS2	1.28	0.521008	1.28
362	NOTCH1	1.22	0.478537	1.22
363	NR2C2	-1.16	0.556302	0.86
364	NR3C1	1.50	0.098942	1.50
365	NR4A1	-2.48	0.032039	0.40
366	NR4A3	-1.34	0.513461	0.75
367	OAS1	1.00	0.000000	1.00
368	OAS2	1.19	0.622660	1.19
369	OSM	-1.45	0.178414	0.69
370	PDCD1	1.36	0.423947	1.36
371	PELI1	1.57	0.239916	1.57
372	PML	-1.35	0.306400	0.74
373	POU2F2	1.24	0.396541	1.24
374	PPARA	1.13	0.564618	1.13
375	PPARG	-1.04	0.929750	0.96
376	PPBP	-1.12	0.764749	0.89
377	PRF1	-1.02	0.946663	0.98
378	PRKCG	1.16	0.724124	1.16
379	PRKCZ	1.15	0.000000	1.15
380	PRKRA	-1.30	0.374029	0.77
381	PSME1	-1.12	0.439226	0.89
382	PSME2	-1.06	0.845666	0.94
383	PTGDR2	3.25	0.004774	3.25
384	PTGER2	4.92	0.000296	4.92
385	PTGS2	1.61	0.265604	1.61
386	PTPRC	1.02	0.943298	1.02
387	RAC1	-1.02	0.925512	0.98
388	RAG1	1.31	0.479599	1.31
389	REL	-1.07	0.843837	0.94
390	RELA	1.00	0.989551	1.00
391	RELB	-1.40	0.169483	0.72
392	RIPK2	2.04	0.088170	2.04
393	RNF128	1.05	0.876398	1.05
394	RORA	-1.06	0.712263	0.94
395	RORC	-1.55	0.340740	0.65
396	RUNX1	-1.05	0.893158	0.95
397	RUNX3	1.01	0.920966	1.01
398	S1PR1	1.85	0.000580	1.85
399	SELE	1.10	0.782448	1.10
400	SELL	1.06	0.000000	1.06
401	SFTPD	-1.08	0.782834	0.93
402	SH2D1A	-1.42	0.247764	0.71
403	SIGIRR	1.20	0.000000	1.20
404	SLC11A1	-1.34	0.530621	0.75
405	SLIT2	-1.31	0.466682	0.76
406	SOCS1	1.38	0.147724	1.38
407	SOCS3	-1.12	0.695735	0.89
408	SOCS5	1.13	0.632318	1.13
409	SPP1	1.02	0.969455	1.02
410	STAT1	-1.21	0.000000	0.82
411	STAT2	-1.02	0.938456	0.98
412	STAT3	1.02	0.877064	1.02
413	STAT4	1.01	0.959239	1.01
414	STAT5A	-1.21	0.187352	0.82
415	STAT6	1.04	0.911271	1.04
416	SYK	-1.10	0.796232	0.91
417	TAP1	-1.15	0.603973	0.87
418	TAP2	-1.09	0.803807	0.91
419	TAPBP	-1.37	0.303822	0.73
420	TBK1	1.00	0.990171	1.00
421	TBX21	-1.76	0.011113	0.57
422	TGFA	1.27	0.519702	1.27
423	TGFB1	-1.05	0.860208	0.96
424	TGFB2	2.33	0.068287	2.33
425	TGFB3	1.47	0.333495	1.47
426	THBS1	1.19	0.628237	1.19
427	THPO	1.16	0.542970	1.16
428	TICAM1	1.05	0.830522	1.05
429	TICAM2	1.41	0.180691	1.41
430	TIMP1	1.29	0.508889	1.29
431	TIRAP	1.55	0.231353	1.55
432	TLR1	1.10	0.792463	1.10
433	TLR10	1.11	0.706620	1.11
434	TLR2	3.16	0.008450	3.16
435	TLR3	-1.28	0.444605	0.78
436	TLR4	1.36	0.340481	1.36
437	TLR5	-1.07	0.000000	0.94
438	TLR6	1.06	0.874610	1.06
439	TLR7	-1.17	0.509220	0.85
440	TLR8	1.00	0.000000	1.00
441	TLR9	1.07	0.867788	1.07
442	TMEM173	1.16	0.482734	1.16
443	TNF	-1.28	0.577430	0.78
444	TNFRSF10A	2.54	0.005730	2.54
445	TNFRSF11B	1.37	0.451281	1.37
446	TNFRSF14	-1.21	0.432047	0.82
447	TNFRSF18	-1.70	0.114083	0.59
448	TNFRSF1A	-1.26	0.342551	0.79
449	TNFRSF4	-1.28	0.499411	0.78
450	TNFRSF8	1.73	0.151404	1.73
451	TNFRSF9	-2.14	0.056011	0.47
452	TNFSF10	-1.35	0.000000	0.74
453	TNFSF11	1.05	0.911064	1.05
454	TNFSF12	1.24	0.469704	1.24
455	TNFSF13	-1.09	0.789231	0.92
456	TNFSF13B	-1.27	0.000000	0.78
457	TNFSF14	-1.34	0.437697	0.75
458	TNFSF4	-1.38	0.000000	0.73
459	TNFSF8	1.09	0.714221	1.09
460	TOLLIP	1.22	0.351857	1.22
461	TP53	-1.00	0.997776	1.00
462	TP53INP1	1.07	0.000000	1.07
463	TRAF3	1.69	0.138124	1.69
464	TRAF6	1.03	0.933058	1.03
465	TXLNA	1.08	0.723301	1.08
466	TYK2	-1.26	0.472804	0.79
467	TYMP	-1.10	0.000000	0.91
468	UBE2N	-1.13	0.506764	0.89
469	UTS2	-1.21	0.683910	0.83
470	VAV1	-1.04	0.891534	0.96
471	VCAM1	-1.26	0.000000	0.79
472	VEGFA	1.73	0.232580	1.73
473	XCL1	-1.08	0.858546	0.93
474	XCR1	1.75	0.207212	1.75
475	ZBTB7B	-1.08	0.815416	0.93
482	C16orf13	-1.04	0.824558	0.96
483	FBRSL1	1.23	0.422032	1.23
484	KIAA0586	-1.30	0.274647	0.77
485	MAP3K2	-1.07	0.784084	0.93
486	PPIE	-1.11	0.638291	0.90
487	PPIL2	1.03	0.857009	1.03
488	RFX1	1.04	0.863745	1.04
489	THAP3	-1.52	0.223508	0.66
490	ZBTB22	1.01	0.972718	1.01
491	ZNF446	-1.04	0.926530	0.96

## Sheet: RNA-seq Teff OSCC vs Control 
RNA-seq Teff OSCC vs Control
Gene #	Gene Symbol	Fold Up- or Down-Regulation	P Value	Fold Change
1	ACKR2	1.42	0.387008	1.42
2	ACKR3	1.25	0.595620	1.25
3	ACKR4	-1.84	0.134085	0.54
4	ADA	-1.07	0.819490	0.94
5	ADAR	1.09	0.341750	1.09
6	ADIPOQ	-1.24	0.611590	0.81
7	AICDA	-1.01	0.988757	0.99
8	AIMP1	1.28	0.000000	1.28
9	APCS	-1.53	0.305540	0.66
10	BCL2	-1.05	0.000000	0.96
11	BCL2L1	1.07	0.000000	1.07
12	BCL6	-1.62	0.008935	0.62
13	BLNK	1.00	0.000000	1.00
14	BMP2	-1.35	0.444483	0.74
15	BMP4	1.28	0.499111	1.28
16	BMP6	2.35	0.044061	2.35
17	BMP7	-1.15	0.731093	0.87
18	BST2	-1.08	0.000000	0.93
19	BTK	-1.90	0.129380	0.53
20	BTLA	1.03	0.000000	1.03
21	C3	-1.21	0.647391	0.82
22	C3AR1	1.18	0.689041	1.18
23	C5	-1.19	0.671943	0.84
24	C5AR1	-1.12	0.787442	0.89
25	CASP1	1.10	0.810348	1.10
26	CASP8	1.69	0.000138	1.69
27	CAV1	1.82	0.142064	1.82
28	CBLB	1.24	0.224769	1.24
29	CCL1	-3.00	0.009393	0.33
30	CCL11	-1.18	0.561920	0.85
31	CCL13	-1.58	0.239870	0.63
32	CCL14	1.20	0.641437	1.20
33	CCL15	-2.53	0.025317	0.39
34	CCL16	-1.79	0.166318	0.56
35	CCL17	-1.38	0.277143	0.72
36	CCL18	2.21	0.061933	2.21
37	CCL19	-1.38	0.277143	0.72
38	CCL2	-1.99	0.103699	0.50
39	CCL20	1.83	0.151564	1.83
40	CCL21	-1.87	0.122474	0.53
41	CCL22	-6.39	0.000007	0.16
42	CCL23	1.05	0.910838	1.05
43	CCL24	1.39	0.437105	1.39
44	CCL25	1.01	0.981096	1.01
45	CCL26	-1.75	0.168385	0.57
46	CCL27	-1.75	0.188707	0.57
47	CCL28	1.43	0.227849	1.43
48	CCL3	-1.09	0.824917	0.91
49	CCL4	1.15	0.000000	1.15
50	CCL5	-1.57	0.089294	0.64
51	CCL7	1.47	0.329302	1.47
52	CCL8	-1.40	0.377949	0.72
53	CCR1	-2.27	0.002026	0.44
54	CCR10	1.09	0.000000	1.09
55	CCR2	1.12	0.788263	1.12
56	CCR3	1.96	0.061124	1.96
57	CCR4	1.32	0.506282	1.32
58	CCR5	1.15	0.000000	1.15
59	CCR6	1.01	0.986880	1.01
60	CCR7	1.34	0.382997	1.34
61	CCR8	-1.05	0.000000	0.96
62	CCR9	1.09	0.814697	1.09
63	CCRL2	1.07	0.823425	1.07
64	CD14	1.08	0.841595	1.08
65	CD180	-1.12	0.786446	0.89
66	CD1A	1.04	0.925798	1.04
67	CD1B	-1.23	0.487874	0.81
68	CD1C	-1.24	0.587087	0.81
69	CD1D	-1.14	0.524118	0.88
70	CD2	-1.09	0.418824	0.91
71	CD209	-1.62	0.160823	0.62
72	CD27	-1.21	0.000000	0.83
73	CD274	-1.13	0.427831	0.89
74	CD276	1.45	0.378778	1.45
75	CD28	-1.12	0.611880	0.89
76	CD3D	-1.21	0.405704	0.83
77	CD3E	-1.08	0.649925	0.93
78	CD3G	-1.13	0.763262	0.89
79	CD4	-1.11	0.653136	0.90
80	CD40	-1.24	0.593290	0.81
81	CD40LG	-1.33	0.453484	0.75
82	CD44	-1.11	0.334202	0.90
83	CD47	1.00	0.994337	1.00
84	CD5	-1.36	0.000000	0.73
85	CD7	1.60	0.007835	1.60
86	CD70	-2.47	0.006310	0.41
87	CD74	-2.10	0.038348	0.48
88	CD80	-1.41	0.314553	0.71
89	CD81	1.16	0.420781	1.16
90	CD86	1.74	0.013552	1.74
91	CD8A	1.29	0.514774	1.29
92	CDC42	-1.06	0.708317	0.94
93	CDK2	-1.34	0.161342	0.75
94	CDKN1A	-1.62	0.234531	0.62
95	CDKN1B	-1.14	0.683665	0.88
96	CEBPA	1.36	0.464554	1.36
97	CEBPB	1.84	0.065518	1.84
98	CHUK	-1.01	0.947172	0.99
99	CIITA	-1.18	0.668390	0.85
100	CKLF	-1.22	0.222051	0.82
101	CLEC4C	-1.54	0.303243	0.65
102	CLEC4E	-1.34	0.465121	0.75
103	CLEC7A	-1.12	0.792173	0.89
104	CMKLR1	-1.15	0.734575	0.87
105	CNTF	1.06	0.730882	1.06
106	CRLF2	-1.01	0.974428	0.99
107	CRP	-1.72	0.162659	0.58
108	CSF1	-1.96	0.074683	0.51
109	CSF1R	-1.16	0.609737	0.86
110	CSF2	-1.23	0.000000	0.81
111	CSF2RA	-1.05	0.905423	0.95
112	CSF3	-1.15	0.746362	0.87
113	CSF3R	1.06	0.889776	1.06
114	CTLA4	1.39	0.395177	1.39
115	CX3CL1	-1.07	0.854911	0.93
116	CX3CR1	-1.18	0.675406	0.85
117	CXCL1	1.37	0.386963	1.37
118	CXCL10	-2.26	0.000000	0.44
119	CXCL11	-1.63	0.247992	0.61
120	CXCL12	1.19	0.450932	1.19
121	CXCL13	2.71	0.013491	2.71
122	CXCL14	1.35	0.441351	1.35
123	CXCL16	-2.08	0.003089	0.48
124	CXCL2	2.32	0.000000	2.32
125	CXCL3	-1.08	0.852230	0.92
126	CXCL5	1.26	0.582943	1.26
127	CXCL6	1.46	0.365553	1.46
128	CXCL8	1.06	0.879427	1.06
129	CXCL9	1.44	0.367117	1.44
130	CXCR1	1.02	0.954879	1.02
131	CXCR2	-1.17	0.690691	0.86
132	CXCR3	-1.17	0.698687	0.85
133	CXCR4	3.00	0.000000	3.00
134	CXCR5	-1.05	0.893675	0.95
135	CXCR6	1.05	0.895235	1.05
136	DDX58	1.06	0.000000	1.06
137	DGKZ	1.15	0.000000	1.15
138	DPP4	-1.53	0.000000	0.66
139	EBI3	1.17	0.698077	1.17
140	EGF	-1.35	0.408076	0.74
141	EGFR	1.20	0.652139	1.20
142	EGR1	1.00	0.990952	1.00
143	EGR2	1.02	0.966547	1.02
144	EGR3	1.07	0.868493	1.07
145	EIF2AK2	-1.02	0.000000	0.98
146	ELK1	1.08	0.773875	1.08
147	EOMES	-1.26	0.556459	0.79
148	ERBB2	1.07	0.827777	1.07
149	F3	-1.05	0.902586	0.95
150	FADD	1.13	0.631755	1.13
151	FAS	1.07	0.815720	1.07
152	FASLG	-1.28	0.524374	0.78
153	FCER1A	-1.50	0.322710	0.67
154	FCER2	-1.03	0.938746	0.97
155	FCGR1A	-1.35	0.413079	0.74
156	FIGF	-1.54	0.311446	0.65
157	FLT3	1.24	0.583226	1.24
158	FLT3LG	-1.13	0.685012	0.88
159	FOS	1.02	0.964367	1.02
160	FOSL1	1.33	0.494371	1.33
161	FOXP1	1.63	0.027462	1.63
162	FOXP3	-1.19	0.666822	0.84
163	FPR1	-1.11	0.796427	0.90
164	GATA3	1.34	0.280010	1.34
165	GBP1	-1.31	0.294735	0.76
166	GFI1	-1.50	0.206194	0.67
167	GPI	-1.41	0.375943	0.71
168	GZMA	-2.17	0.000000	0.46
169	GZMB	-2.15	0.063859	0.47
170	HAVCR2	1.13	0.000000	1.13
171	HDAC9	-1.23	0.618188	0.81
172	HIF1A	1.36	0.330450	1.36
173	HLA-A	1.07	0.760359	1.07
174	HLA-B	1.00	0.989464	1.00
175	HLA-C	1.03	0.000000	1.03
176	HLA-DMA	-1.28	0.454103	0.78
177	HLA-DPA1	-1.41	0.179879	0.71
178	HLA-E	1.70	0.000037	1.70
179	HLA-G	1.08	0.000000	1.08
180	HMGB1	1.40	0.227249	1.40
181	HSPD1	1.11	0.666904	1.11
182	ICAM1	-1.08	0.836405	0.92
183	ICOS	1.00	0.995026	1.00
184	ID2	1.11	0.603657	1.11
185	IDO1	-1.11	0.702091	0.90
186	IFI16	-1.10	0.571858	0.91
187	IFI27	-1.48	0.173455	0.68
188	IFI30	-1.03	0.925401	0.97
189	IFI44	-1.08	0.000000	0.93
190	IFI44L	-1.49	0.346997	0.67
191	IFI6	-1.51	0.164300	0.66
192	IFIH1	-1.30	0.088215	0.77
193	IFIT1	1.17	0.675921	1.17
194	IFIT2	-1.89	0.120011	0.53
195	IFIT3	-1.53	0.186130	0.65
196	IFITM1	1.17	0.000000	1.17
197	IFITM2	1.23	0.606032	1.23
198	IFITM3	1.03	0.000000	1.03
199	IFNA1	-1.01	0.986991	0.99
200	IFNA14	-1.03	0.935776	0.97
201	IFNA16	-1.45	0.336216	0.69
202	IFNA2	-1.33	0.423153	0.75
203	IFNA21	-1.30	0.509027	0.77
204	IFNA4	-1.23	0.543821	0.81
205	IFNA5	-1.53	0.319723	0.66
206	IFNA6	-1.17	0.472863	0.85
207	IFNA7	-1.04	0.929096	0.96
208	IFNA8	-1.03	0.910890	0.97
209	IFNAR1	1.38	0.136018	1.38
210	IFNAR2	-1.16	0.000000	0.86
211	IFNB1	1.13	0.768284	1.13
212	IFNE	-1.50	0.212585	0.67
213	IFNG	-1.25	0.601877	0.80
214	IFNGR1	1.44	0.247840	1.44
215	IFNGR2	1.88	0.006159	1.88
216	IFNK	1.03	0.950418	1.03
217	IFNL1	1.23	0.624599	1.23
218	IFNLR1	1.08	0.732927	1.08
219	IFNW1	-1.26	0.512706	0.79
220	IGF1	-1.04	0.919082	0.96
221	IGSF6	-1.26	0.530311	0.79
222	IKBKB	1.06	0.721357	1.06
223	IL10	1.41	0.418780	1.41
224	IL10RA	1.34	0.000000	1.34
225	IL10RB	-1.02	0.916897	0.98
226	IL11	1.80	0.146096	1.80
227	IL11RA	1.07	0.000000	1.07
228	IL12A	1.15	0.723700	1.15
229	IL12B	1.01	0.976791	1.01
230	IL12RB1	-1.07	0.873061	0.94
231	IL12RB2	-1.20	0.486550	0.83
232	IL13	-1.82	0.158355	0.55
233	IL13RA1	-1.05	0.902675	0.95
234	IL15	-1.14	0.000000	0.88
235	IL16	-1.02	0.000000	0.98
236	IL17A	1.14	0.000000	1.14
237	IL17B	1.23	0.614777	1.23
238	IL17C	1.15	0.748743	1.15
239	IL17F	1.91	0.106296	1.91
240	IL17RA	1.09	0.000000	1.09
241	IL17RB	1.71	0.139125	1.71
242	IL17RE	-1.32	0.506572	0.76
243	IL18	-1.20	0.667941	0.83
244	IL18R1	1.66	0.221016	1.66
245	IL18RAP	1.19	0.666229	1.19
246	IL19	-1.17	0.658495	0.86
247	IL1A	1.29	0.000000	1.29
248	IL1B	1.04	0.919246	1.04
249	IL1R1	2.23	0.041382	2.23
250	IL1R2	1.58	0.240979	1.58
251	IL1RAP	1.09	0.836606	1.09
252	IL1RL1	3.35	0.004107	3.35
253	IL1RN	-1.45	0.378043	0.69
254	IL2	1.20	0.622751	1.20
255	IL20	-1.07	0.877733	0.94
256	IL20RB	-1.08	0.801612	0.93
257	IL21	-1.34	0.443718	0.75
258	IL21R	1.11	0.649704	1.11
259	IL22	-1.41	0.176746	0.71
260	IL22RA2	-1.03	0.939478	0.97
261	IL23A	-1.41	0.384839	0.71
262	IL23R	-1.92	0.060289	0.52
263	IL24	-1.62	0.226391	0.62
264	IL25	-1.48	0.222850	0.68
265	IL27	-1.65	0.237900	0.61
266	IL27RA	1.06	0.740409	1.06
267	IL2RA	1.24	0.590188	1.24
268	IL2RB	-1.02	0.967046	0.98
269	IL2RG	-1.46	0.179191	0.69
270	IL3	-1.26	0.582244	0.79
271	IL31	-1.21	0.651359	0.83
272	IL31RA	-1.32	0.507192	0.76
273	IL33	1.12	0.736091	1.12
274	IL3RA	1.60	0.096244	1.60
275	IL4	-1.08	0.834530	0.92
276	IL4R	1.21	0.250878	1.21
277	IL5	1.00	0.992534	1.00
278	IL5RA	-1.22	0.624336	0.82
279	IL6	3.95	0.000215	3.95
280	IL6R	1.23	0.587861	1.23
281	IL7	1.53	0.267069	1.53
282	IL7R	1.33	0.000000	1.33
283	IL9	-3.97	0.000959	0.25
284	IL9R	-1.32	0.317054	0.76
285	INHA	-1.22	0.637692	0.82
286	INHBA	1.10	0.734101	1.10
287	IRAK1	1.07	0.707850	1.07
288	IRAK2	1.11	0.786495	1.11
289	IRAK4	1.45	0.209236	1.45
290	IRF1	-1.12	0.000000	0.89
291	IRF2	-1.14	0.447804	0.88
292	IRF2BP1	1.08	0.000000	1.08
293	IRF3	1.23	0.189429	1.23
294	IRF4	1.34	0.351074	1.34
295	IRF5	1.04	0.831238	1.04
296	IRF6	-1.60	0.153377	0.62
297	IRF7	1.11	0.447518	1.11
298	IRF8	-1.30	0.521998	0.77
299	IRF9	1.11	0.702681	1.11
300	IRGM	1.87	0.116677	1.87
301	ISG15	1.19	0.304790	1.19
302	ISG20	3.88	0.000000	3.88
303	ITCH	1.10	0.616870	1.10
304	ITGA1	-1.02	0.000000	0.98
305	ITGAM	-1.20	0.000000	0.84
306	ITGB2	-1.24	0.173760	0.80
307	JAK1	1.13	0.000000	1.13
308	JAK2	1.04	0.885997	1.04
309	JAK3	1.12	0.633996	1.12
310	JUN	1.20	0.653725	1.20
311	KITLG	-1.22	0.642041	0.82
312	KNG1	1.18	0.646390	1.18
313	LAG3	-1.29	0.540866	0.78
314	LAT	-1.49	0.185369	0.67
315	LCK	-1.32	0.314793	0.76
316	LEP	1.02	0.948596	1.02
317	LEPR	-1.26	0.381968	0.79
318	LGALS3	1.39	0.221199	1.39
319	LIF	-2.07	0.028558	0.48
320	LRP1	-1.27	0.000000	0.79
321	LTA	-1.69	0.000000	0.59
322	LTB	-1.18	0.000000	0.85
323	LY86	1.18	0.000000	1.18
324	LY96	1.52	0.060072	1.52
325	LYN	1.15	0.693841	1.15
326	LYZ	1.24	0.614477	1.24
327	MAF	2.13	0.045267	2.13
328	MAP2K3	-1.02	0.964221	0.98
329	MAP3K1	1.01	0.951841	1.01
330	MAP3K7	1.03	0.826845	1.03
331	MAPK1	1.23	0.000000	1.23
332	MAPK8	-1.32	0.287164	0.76
333	MBL2	-1.43	0.397250	0.70
334	MET	1.47	0.368502	1.47
335	MICA	-1.19	0.498945	0.84
336	MICB	-1.47	0.047823	0.68
337	MIF	1.02	0.952440	1.02
338	MMP3	-1.23	0.601442	0.81
339	MMP9	-2.18	0.066089	0.46
340	MPL	-1.42	0.411527	0.71
341	MPO	-1.88	0.136285	0.53
342	MS4A1	-1.18	0.633866	0.85
343	MSTN	-1.20	0.660069	0.83
344	MX1	-1.06	0.000000	0.94
345	MX2	1.06	0.000000	1.06
346	MYC	2.71	0.000001	2.71
347	MYD88	1.14	0.000000	1.14
348	NCK1	-1.11	0.507167	0.90
349	NFATC1	-1.03	0.781824	0.97
350	NFATC2	1.61	0.154538	1.61
351	NFATC3	-1.26	0.150096	0.79
352	NFKB1	-1.10	0.574360	0.91
353	NFKB2	-1.16	0.655999	0.86
354	NFKBIA	1.58	0.221734	1.58
355	NFRKB	-1.11	0.637585	0.90
356	NLRP3	-1.73	0.176361	0.58
357	NMI	1.12	0.773395	1.12
358	NOD1	-1.12	0.543044	0.89
359	NOD2	-1.28	0.163510	0.78
360	NODAL	1.15	0.728027	1.15
361	NOS2	-1.02	0.951898	0.98
362	NOTCH1	1.30	0.187286	1.30
363	NR2C2	1.03	0.845870	1.03
364	NR3C1	1.69	0.022381	1.69
365	NR4A1	-1.23	0.000000	0.81
366	NR4A3	-1.03	0.935004	0.97
367	OAS1	1.05	0.000000	1.05
368	OAS2	1.04	0.000000	1.04
369	OSM	-1.46	0.000470	0.68
370	PDCD1	1.71	0.191129	1.71
371	PELI1	1.57	0.000000	1.57
372	PML	-1.09	0.725017	0.92
373	POU2F2	1.22	0.000000	1.22
374	PPARA	1.06	0.704020	1.06
375	PPARG	1.06	0.000000	1.06
376	PPBP	1.14	0.734448	1.14
377	PRF1	1.64	0.147898	1.64
378	PRKCG	-1.30	0.532827	0.77
379	PRKCZ	1.11	0.000000	1.11
380	PRKRA	-1.13	0.665896	0.89
381	PSME1	-1.00	0.994182	1.00
382	PSME2	1.11	0.706907	1.11
383	PTGDR2	1.10	0.000000	1.10
384	PTGER2	2.72	0.002603	2.72
385	PTGS2	1.87	0.140524	1.87
386	PTPRC	-1.22	0.456616	0.82
387	RAC1	1.09	0.587878	1.09
388	RAG1	1.01	0.989283	1.01
389	REL	-1.02	0.957385	0.98
390	RELA	1.03	0.809775	1.03
391	RELB	-1.09	0.803246	0.92
392	RIPK2	1.65	0.069173	1.65
393	RNF128	-1.28	0.514497	0.78
394	RORA	-1.02	0.948547	0.99
395	RORC	-1.02	0.000000	0.98
396	RUNX1	-1.14	0.661363	0.88
397	RUNX3	-1.08	0.594105	0.92
398	S1PR1	1.42	0.372865	1.42
399	SELE	-1.45	0.371126	0.69
400	SELL	1.00	0.000000	1.00
401	SFTPD	-1.21	0.625261	0.83
402	SH2D1A	1.00	0.996938	1.00
403	SIGIRR	1.12	0.000000	1.12
404	SLC11A1	-1.10	0.810174	0.91
405	SLIT2	-1.44	0.357382	0.69
406	SOCS1	1.41	0.230360	1.41
407	SOCS3	1.03	0.928133	1.03
408	SOCS5	1.07	0.762480	1.07
409	SPP1	-1.08	0.841109	0.92
410	STAT1	-1.23	0.000000	0.81
411	STAT2	1.00	0.984509	1.00
412	STAT3	1.07	0.792734	1.07
413	STAT4	1.03	0.848786	1.03
414	STAT5A	1.01	0.976264	1.01
415	STAT6	1.13	0.765160	1.13
416	SYK	1.75	0.172226	1.75
417	TAP1	-1.06	0.000000	0.95
418	TAP2	1.12	0.000000	1.12
419	TAPBP	-1.25	0.000000	0.80
420	TBK1	-1.01	0.908704	0.99
421	TBX21	-2.01	0.001866	0.50
422	TGFA	1.97	0.079617	1.97
423	TGFB1	1.09	0.781277	1.09
424	TGFB2	1.83	0.147425	1.83
425	TGFB3	1.44	0.248694	1.44
426	THBS1	-1.25	0.593372	0.80
427	THPO	-1.19	0.673733	0.84
428	TICAM1	1.30	0.268646	1.30
429	TICAM2	1.30	0.406634	1.30
430	TIMP1	1.40	0.218673	1.40
431	TIRAP	1.60	0.068325	1.60
432	TLR1	1.17	0.000000	1.17
433	TLR10	-1.06	0.897607	0.95
434	TLR2	2.95	0.010629	2.95
435	TLR3	-1.61	0.249259	0.62
436	TLR4	-1.05	0.898688	0.95
437	TLR5	-1.05	0.000000	0.95
438	TLR6	1.12	0.698077	1.12
439	TLR7	-1.66	0.190460	0.60
440	TLR8	-1.62	0.160823	0.62
441	TLR9	1.21	0.632420	1.21
442	TMEM173	1.24	0.309755	1.24
443	TNF	-1.00	0.998051	1.00
444	TNFRSF10A	2.11	0.000716	2.11
445	TNFRSF11B	-1.89	0.086958	0.53
446	TNFRSF14	-1.03	0.925811	0.97
447	TNFRSF18	-1.26	0.561655	0.79
448	TNFRSF1A	-1.22	0.264175	0.82
449	TNFRSF4	-1.12	0.782422	0.89
450	TNFRSF8	1.45	0.332153	1.45
451	TNFRSF9	-1.45	0.369433	0.69
452	TNFSF10	-1.20	0.000000	0.83
453	TNFSF11	-1.00	0.992130	1.00
454	TNFSF12	1.12	0.769803	1.12
455	TNFSF13	-1.01	0.963924	0.99
456	TNFSF13B	-1.04	0.926534	0.96
457	TNFSF14	-1.09	0.000000	0.92
458	TNFSF4	-1.31	0.515164	0.76
459	TNFSF8	1.02	0.968258	1.02
460	TOLLIP	1.30	0.142712	1.30
461	TP53	1.10	0.682656	1.10
462	TP53INP1	1.13	0.624210	1.13
463	TRAF3	1.67	0.147984	1.67
464	TRAF6	1.14	0.650904	1.14
465	TXLNA	1.08	0.754497	1.08
466	TYK2	-1.01	0.963183	0.99
467	TYMP	1.08	0.860271	1.08
468	UBE2N	1.01	0.960514	1.01
469	UTS2	-1.17	0.695650	0.85
470	VAV1	1.03	0.914133	1.03
471	VCAM1	-1.62	0.252945	0.62
472	VEGFA	1.51	0.334222	1.51
473	XCL1	-2.67	0.019299	0.37
474	XCR1	-1.04	0.914365	0.96
475	ZBTB7B	-1.12	0.544154	0.89
482	C16orf13	1.06	0.684978	1.06
483	FBRSL1	1.23	0.079800	1.23
484	KIAA0586	-1.15	0.537580	0.87
485	MAP3K2	-1.01	0.975799	0.99
486	PPIE	1.04	0.865409	1.04
487	PPIL2	1.03	0.874251	1.03
488	RFX1	1.07	0.654975	1.07
489	THAP3	-1.16	0.639459	0.86
490	ZBTB22	1.15	0.593955	1.15
491	ZNF446	1.05	0.000000	1.05

## Sheet: Unique Proteins Control 
Unique Proteins Control
yourlist:M20200304A94466D2655679D1FD8953E075198DA80724721	Entry	Entry name	Status	Protein names	Gene names	Organism	Length
Q9UNH6	Q9UNH6	SNX7_HUMAN	reviewed	Sorting nexin-7	SNX7	Homo sapiens (Human)	387
P01594	P01594	KV133_HUMAN	reviewed	Immunoglobulin kappa variable 1-33 (Ig kappa chain V-I region AU) (Ig kappa chain V-I region Ka)	IGKV1-33	Homo sapiens (Human)	117
P02724	P02724	GLPA_HUMAN	reviewed	Glycophorin-A (MN sialoglycoprotein) (PAS-2) (Sialoglycoprotein alpha) (CD antigen CD235a)	GYPA GPA	Homo sapiens (Human)	150
Q8NFU7	Q8NFU7	TET1_HUMAN	reviewed	Methylcytosine dioxygenase TET1 (EC 1.14.11.n2) (CXXC-type zinc finger protein 6) (Leukemia-associated protein with a CXXC domain) (Ten-eleven translocation 1 gene protein)	TET1 CXXC6 KIAA1676 LCX	Homo sapiens (Human)	2136
Q15032	Q15032	R3HD1_HUMAN	reviewed	R3H domain-containing protein 1	R3HDM1 KIAA0029 R3HDM	Homo sapiens (Human)	1099
Q8N4P2	Q8N4P2	TT30B_HUMAN	reviewed	Tetratricopeptide repeat protein 30B (TPR repeat protein 30B)	TTC30B	Homo sapiens (Human)	665
Q13449	Q13449	LSAMP_HUMAN	reviewed	Limbic system-associated membrane protein (LSAMP) (IgLON family member 3)	LSAMP IGLON3 LAMP	Homo sapiens (Human)	338
Q99933	Q99933	BAG1_HUMAN	reviewed	BAG family molecular chaperone regulator 1 (BAG-1) (Bcl-2-associated athanogene 1)	BAG1 HAP	Homo sapiens (Human)	345
Q96PD7	Q96PD7	DGAT2_HUMAN	reviewed	Diacylglycerol O-acyltransferase 2 (EC 2.3.1.20) (Acyl-CoA retinol O-fatty-acyltransferase) (ARAT) (Retinol O-fatty-acyltransferase) (EC 2.3.1.76) (Diglyceride acyltransferase 2)	DGAT2 HMFN1045 UNQ738/PRO1433	Homo sapiens (Human)	388
P00325	P00325	ADH1B_HUMAN	reviewed	All-trans-retinol dehydrogenase [NAD(+)] ADH1B (EC 1.1.1.105) (Alcohol dehydrogenase 1B) (Alcohol dehydrogenase subunit beta)	ADH1B ADH2	Homo sapiens (Human)	375
O95278	O95278	EPM2A_HUMAN	reviewed	Laforin (EC 3.1.3.-) (EC 3.1.3.16) (EC 3.1.3.48) (Glucan phosphatase) (Glycogen phosphatase) (Lafora PTPase) (LAFPTPase)	EPM2A	Homo sapiens (Human)	331
Q6ZN06	Q6ZN06	ZN813_HUMAN	reviewed	Zinc finger protein 813	ZNF813	Homo sapiens (Human)	617
Q5TCQ9	Q5TCQ9	MAGI3_HUMAN	reviewed	Membrane-associated guanylate kinase, WW and PDZ domain-containing protein 3 (Membrane-associated guanylate kinase inverted 3) (MAGI-3)	MAGI3 KIAA1634	Homo sapiens (Human)	1481
Q9BQ69	Q9BQ69	MACD1_HUMAN	reviewed	ADP-ribose glycohydrolase MACROD1 (MACRO domain-containing protein 1) (O-acetyl-ADP-ribose deacetylase MACROD1) (EC 3.1.1.106) (Protein LRP16) ([Protein ADP-ribosylaspartate] hydrolase MACROD1) (EC 3.2.2.-) ([Protein ADP-ribosylglutamate] hydrolase MACROD1) (EC 3.2.2.-)	MACROD1 LRP16	Homo sapiens (Human)	325
Q6QEF8	Q6QEF8	CORO6_HUMAN	reviewed	Coronin-6 (Coronin-like protein E) (Clipin-E)	CORO6 PP1009 PP1782 PP1881	Homo sapiens (Human)	472
Q8N2N9	Q8N2N9	AN36B_HUMAN	reviewed	Ankyrin repeat domain-containing protein 36B (CLL-associated antigen KW-1)	ANKRD36B	Homo sapiens (Human)	1353
Q92545	Q92545	TM131_HUMAN	reviewed	Transmembrane protein 131 (Protein RW1)	TMEM131 KIAA0257 RW1	Homo sapiens (Human)	1883
Q9Y3E1	Q9Y3E1	HDGR3_HUMAN	reviewed	Hepatoma-derived growth factor-related protein 3 (HRP-3) (Hepatoma-derived growth factor 2) (HDGF-2)	HDGFL3 HDGF2 HDGFRP3 CGI-142	Homo sapiens (Human)	203
A0A0B4J1U3	A0A0B4J1U3	LV136_HUMAN	reviewed	Immunoglobulin lambda variable 1-36	IGLV1-36	Homo sapiens (Human)	117
Q14324	Q14324	MYPC2_HUMAN	reviewed	Myosin-binding protein C, fast-type (Fast MyBP-C) (C-protein, skeletal muscle fast isoform)	MYBPC2 MYBPCF	Homo sapiens (Human)	1141
O60925	O60925	PFD1_HUMAN	reviewed	Prefoldin subunit 1	PFDN1 PFD1	Homo sapiens (Human)	122
P01714	P01714	LV319_HUMAN	reviewed	Immunoglobulin lambda variable 3-19 (Ig lambda chain V-III region SH)	IGLV3-19	Homo sapiens (Human)	112
Q9UBW5	Q9UBW5	BIN2_HUMAN	reviewed	Bridging integrator 2 (Breast cancer-associated protein 1)	BIN2 BRAP1	Homo sapiens (Human)	565
P48307	P48307	TFPI2_HUMAN	reviewed	Tissue factor pathway inhibitor 2 (TFPI-2) (Placental protein 5) (PP5)	TFPI2	Homo sapiens (Human)	235
H7BZ55	H7BZ55	CRCC2_HUMAN	reviewed	Putative ciliary rootlet coiled-coil protein 2	CROCC2	Homo sapiens (Human)	1653
Q8NEF9	Q8NEF9	SRFB1_HUMAN	reviewed	Serum response factor-binding protein 1 (SRF-dependent transcription regulation-associated protein) (p49/STRAP)	SRFBP1	Homo sapiens (Human)	429
Q7Z4S6	Q7Z4S6	KI21A_HUMAN	reviewed	Kinesin-like protein KIF21A (Kinesin-like protein KIF2) (Renal carcinoma antigen NY-REN-62)	KIF21A KIAA1708 KIF2	Homo sapiens (Human)	1674
Q9NY46	Q9NY46	SCN3A_HUMAN	reviewed	Sodium channel protein type 3 subunit alpha (Sodium channel protein brain III subunit alpha) (Sodium channel protein type III subunit alpha) (Voltage-gated sodium channel subtype III) (Voltage-gated sodium channel subunit alpha Nav1.3)	SCN3A KIAA1356 NAC3	Homo sapiens (Human)	2000
Q6ZMR5	Q6ZMR5	TM11A_HUMAN	reviewed	Transmembrane protease serine 11A (EC 3.4.21.-) (Airway trypsin-like protease 1) (Epidermal type-II transmembrane serine protease) (Esophageal cancer-susceptibility gene 1 protein)	TMPRSS11A ECRG1 HATL1 HESP	Homo sapiens (Human)	421
Q9Y3P9	Q9Y3P9	RBGP1_HUMAN	reviewed	Rab GTPase-activating protein 1 (GAP and centrosome-associated protein) (Rab6 GTPase-activating protein GAPCenA)	RABGAP1 HSPC094	Homo sapiens (Human)	1069
Q9BRP8	Q9BRP8	PYM1_HUMAN	reviewed	Partner of Y14 and mago (PYM homolog 1 exon junction complex-associated factor) (Protein wibg homolog)	PYM1 PYM WIBG	Homo sapiens (Human)	204
Q14919	Q14919	NC2A_HUMAN	reviewed	Dr1-associated corepressor (Dr1-associated protein 1) (Negative cofactor 2-alpha) (NC2-alpha)	DRAP1	Homo sapiens (Human)	205
A0A0C4DH31	A0A0C4DH31	HV118_HUMAN	reviewed	Immunoglobulin heavy variable 1-18	IGHV1-18	Homo sapiens (Human)	117
Q08174	Q08174	PCDH1_HUMAN	reviewed	Protocadherin-1 (Cadherin-like protein 1) (Protocadherin-42) (PC42)	PCDH1	Homo sapiens (Human)	1060
P62736	P62736	ACTA_HUMAN	reviewed	Actin, aortic smooth muscle (Alpha-actin-2) (Cell growth-inhibiting gene 46 protein) [Cleaved into: Actin, aortic smooth muscle, intermediate form]	ACTA2 ACTSA ACTVS GIG46	Homo sapiens (Human)	377
Q8TCG1	Q8TCG1	CIP2A_HUMAN	reviewed	Protein CIP2A (Cancerous inhibitor of PP2A) (p90 autoantigen)	CIP2A KIAA1524	Homo sapiens (Human)	905
Q9Y6Y1	Q9Y6Y1	CMTA1_HUMAN	reviewed	Calmodulin-binding transcription activator 1	CAMTA1 KIAA0833 MSTP023	Homo sapiens (Human)	1673
Q6PIJ6	Q6PIJ6	FBX38_HUMAN	reviewed	F-box only protein 38	FBXO38 SP329	Homo sapiens (Human)	1188
Q04721	Q04721	NOTC2_HUMAN	reviewed	Neurogenic locus notch homolog protein 2 (Notch 2) (hN2) [Cleaved into: Notch 2 extracellular truncation (N2ECD); Notch 2 intracellular domain (N2ICD)]	NOTCH2	Homo sapiens (Human)	2471
Q8TEK3	Q8TEK3	DOT1L_HUMAN	reviewed	Histone-lysine N-methyltransferase, H3 lysine-79 specific (EC 2.1.1.360) (DOT1-like protein) (Histone H3-K79 methyltransferase) (H3-K79-HMTase) (Lysine N-methyltransferase 4)	DOT1L KIAA1814 KMT4	Homo sapiens (Human)	1537
Q8NG06	Q8NG06	TRI58_HUMAN	reviewed	E3 ubiquitin-protein ligase TRIM58 (EC 2.3.2.27) (Protein BIA2) (RING-type E3 ubiquitin transferase TRIM58) (Tripartite motif-containing protein 58)	TRIM58	Homo sapiens (Human)	486
O43813	O43813	LANC1_HUMAN	reviewed	Glutathione S-transferase LANCL1 (EC 2.5.1.18) (40 kDa erythrocyte membrane protein) (p40) (LanC-like protein 1)	LANCL1 GPR69A	Homo sapiens (Human)	399
Q9NXF1	Q9NXF1	TEX10_HUMAN	reviewed	Testis-expressed protein 10	TEX10 L18 Nbla10363	Homo sapiens (Human)	929
Q9BW04	Q9BW04	SARG_HUMAN	reviewed	Specifically androgen-regulated gene protein	SARG C1orf116	Homo sapiens (Human)	601
O00555	O00555	CAC1A_HUMAN	reviewed	Voltage-dependent P/Q-type calcium channel subunit alpha-1A (Brain calcium channel I) (BI) (Calcium channel, L type, alpha-1 polypeptide isoform 4) (Voltage-gated calcium channel subunit alpha Cav2.1)	CACNA1A CACH4 CACN3 CACNL1A4	Homo sapiens (Human)	2506
Q86X55	Q86X55	CARM1_HUMAN	reviewed	Histone-arginine methyltransferase CARM1 (EC 2.1.1.319) (Coactivator-associated arginine methyltransferase 1) (Protein arginine N-methyltransferase 4)	CARM1 PRMT4	Homo sapiens (Human)	608
Q9H9G7	Q9H9G7	AGO3_HUMAN	reviewed	Protein argonaute-3 (Argonaute3) (hAgo3) (EC 3.1.26.n2) (Argonaute RISC catalytic component 3) (Eukaryotic translation initiation factor 2C 3) (eIF-2C 3) (eIF2C 3)	AGO3 EIF2C3	Homo sapiens (Human)	860
Q8IYF1	Q8IYF1	ELOA2_HUMAN	reviewed	Elongin-A2 (EloA2) (RNA polymerase II transcription factor SIII subunit A2) (Transcription elongation factor B polypeptide 3B)	ELOA2 TCEB3B TCEB3L	Homo sapiens (Human)	753
Q641Q3	Q641Q3	METRL_HUMAN	reviewed	Meteorin-like protein (Subfatin)	METRNL	Homo sapiens (Human)	311
Q08629	Q08629	TICN1_HUMAN	reviewed	Testican-1 (Protein SPOCK)	SPOCK1 SPOCK TIC1 TICN1	Homo sapiens (Human)	439
P51692	P51692	STA5B_HUMAN	reviewed	Signal transducer and activator of transcription 5B	STAT5B	Homo sapiens (Human)	787
Q9UPQ4	Q9UPQ4	TRI35_HUMAN	reviewed	Tripartite motif-containing protein 35 (Hemopoietic lineage switch protein 5)	TRIM35 HLS5 KIAA1098	Homo sapiens (Human)	493
Q01581	Q01581	HMCS1_HUMAN	reviewed	Hydroxymethylglutaryl-CoA synthase, cytoplasmic (HMG-CoA synthase) (EC 2.3.3.10) (3-hydroxy-3-methylglutaryl coenzyme A synthase)	HMGCS1 HMGCS	Homo sapiens (Human)	520
Q9NR16	Q9NR16	C163B_HUMAN	reviewed	Scavenger receptor cysteine-rich type 1 protein M160 (CD163 antigen-like 1) (CD antigen CD163b)	CD163L1 CD163B M160 UNQ6434/PRO23202	Homo sapiens (Human)	1453
Q13564	Q13564	ULA1_HUMAN	reviewed	NEDD8-activating enzyme E1 regulatory subunit (Amyloid beta precursor protein-binding protein 1, 59 kDa) (APP-BP1) (Amyloid protein-binding protein 1) (Proto-oncogene protein 1)	NAE1 APPBP1 HPP1	Homo sapiens (Human)	534
P51532	P51532	SMCA4_HUMAN	reviewed	Transcription activator BRG1 (EC 3.6.4.-) (ATP-dependent helicase SMARCA4) (BRG1-associated factor 190A) (BAF190A) (Mitotic growth and transcription activator) (Protein BRG-1) (Protein brahma homolog 1) (SNF2-beta) (SWI/SNF-related matrix-associated actin-dependent regulator of chromatin subfamily A member 4)	SMARCA4 BAF190A BRG1 SNF2B SNF2L4	Homo sapiens (Human)	1647
Q9NXV6	Q9NXV6	CARF_HUMAN	reviewed	CDKN2A-interacting protein (Collaborator of ARF)	CDKN2AIP CARF	Homo sapiens (Human)	580
Q5T5N4	Q5T5N4	CF118_HUMAN	reviewed	Uncharacterized protein C6orf118	C6orf118	Homo sapiens (Human)	469
Q9NYL2	Q9NYL2	M3K20_HUMAN	reviewed	Mitogen-activated protein kinase kinase kinase 20 (EC 2.7.11.25) (Human cervical cancer suppressor gene 4 protein) (HCCS-4) (Leucine zipper- and sterile alpha motif-containing kinase) (MLK-like mitogen-activated protein triple kinase) (Mitogen-activated protein kinase kinase kinase MLT) (Mixed lineage kinase-related kinase) (MLK-related kinase) (MRK) (Sterile alpha motif- and leucine zipper-conta…	MAP3K20 MLTK ZAK HCCS4	Homo sapiens (Human)	800
O60353	O60353	FZD6_HUMAN	reviewed	Frizzled-6 (Fz-6) (hFz6)	FZD6	Homo sapiens (Human)	706
Q9NQ88	Q9NQ88	TIGAR_HUMAN	reviewed	Fructose-2,6-bisphosphatase TIGAR (EC 3.1.3.46) (TP53-induced glycolysis and apoptosis regulator) (TP53-induced glycolysis regulatory phosphatase)	TIGAR C12orf5	Homo sapiens (Human)	270
P31749	P31749	AKT1_HUMAN	reviewed	RAC-alpha serine/threonine-protein kinase (EC 2.7.11.1) (Protein kinase B) (PKB) (Protein kinase B alpha) (PKB alpha) (Proto-oncogene c-Akt) (RAC-PK-alpha)	AKT1 PKB RAC	Homo sapiens (Human)	480
Q6UW32	Q6UW32	IGFL1_HUMAN	reviewed	Insulin growth factor-like family member 1	IGFL1 UNQ644/PRO1274	Homo sapiens (Human)	110
Q8TAE6	Q8TAE6	PP14C_HUMAN	reviewed	Protein phosphatase 1 regulatory subunit 14C (Kinase-enhanced PP1 inhibitor) (PKC-potentiated PP1 inhibitory protein) (Serologically defined breast cancer antigen NY-BR-81)	PPP1R14C KEPI	Homo sapiens (Human)	165
A6NC98	A6NC98	CC88B_HUMAN	reviewed	Coiled-coil domain-containing protein 88B (Brain leucine zipper domain-containing protein) (Gipie) (Hook-related protein 3) (HkRP3)	CCDC88B BRLZ	Homo sapiens (Human)	1476
Q14157	Q14157	UBP2L_HUMAN	reviewed	Ubiquitin-associated protein 2-like (Protein NICE-4)	UBAP2L KIAA0144 NICE4	Homo sapiens (Human)	1087
P49441	P49441	INPP_HUMAN	reviewed	Inositol polyphosphate 1-phosphatase (IPP) (IPPase) (EC 3.1.3.57)	INPP1	Homo sapiens (Human)	399
Q9Y2J8	Q9Y2J8	PADI2_HUMAN	reviewed	Protein-arginine deiminase type-2 (EC 3.5.3.15) (PAD-H19) (Peptidylarginine deiminase II) (Protein-arginine deiminase type II)	PADI2 KIAA0994 PAD2 PDI2	Homo sapiens (Human)	665
Q14CN2	Q14CN2	CLCA4_HUMAN	reviewed	Calcium-activated chloride channel regulator 4 (EC 3.4.-.-) (Calcium-activated chloride channel family member 4) (hCLCA4) (Calcium-activated chloride channel protein 2) (CaCC-2) (hCaCC-2) (Chloride channel accessory 4) [Cleaved into: Calcium-activated chloride channel regulator 4, 110 kDa form; Calcium-activated chloride channel regulator 4, 30 kDa form]	CLCA4 CaCC2 UNQ562/PRO1124	Homo sapiens (Human)	919
Q9UEW3	Q9UEW3	MARCO_HUMAN	reviewed	Macrophage receptor MARCO (Macrophage receptor with collagenous structure) (Scavenger receptor class A member 2)	MARCO SCARA2	Homo sapiens (Human)	520
Q9UQ35	Q9UQ35	SRRM2_HUMAN	reviewed	Serine/arginine repetitive matrix protein 2 (300 kDa nuclear matrix antigen) (Serine/arginine-rich splicing factor-related nuclear matrix protein of 300 kDa) (SR-related nuclear matrix protein of 300 kDa) (Ser/Arg-related nuclear matrix protein of 300 kDa) (Splicing coactivator subunit SRm300) (Tax-responsive enhancer element-binding protein 803) (TaxREB803)	SRRM2 KIAA0324 SRL300 SRM300 HSPC075	Homo sapiens (Human)	2752
Q53RD9	Q53RD9	FBLN7_HUMAN	reviewed	Fibulin-7 (FIBL-7)	FBLN7 TM14	Homo sapiens (Human)	439
O75570	O75570	RF1M_HUMAN	reviewed	Peptide chain release factor 1, mitochondrial (MRF-1) (MtRF-1)	MTRF1	Homo sapiens (Human)	445
O43511	O43511	S26A4_HUMAN	reviewed	Pendrin (Sodium-independent chloride/iodide transporter) (Solute carrier family 26 member 4)	SLC26A4 PDS	Homo sapiens (Human)	780
Q99961	Q99961	SH3G1_HUMAN	reviewed	Endophilin-A2 (EEN fusion partner of MLL) (Endophilin-2) (Extra eleven-nineteen leukemia fusion gene protein) (EEN) (SH3 domain protein 2B) (SH3 domain-containing GRB2-like protein 1)	SH3GL1 CNSA1 SH3D2B	Homo sapiens (Human)	368
P01700	P01700	LV147_HUMAN	reviewed	Immunoglobulin lambda variable 1-47 (Ig lambda chain V-I region HA) (Ig lambda chain V-I region WAH)	IGLV1-47	Homo sapiens (Human)	117
Q9P227	Q9P227	RHG23_HUMAN	reviewed	Rho GTPase-activating protein 23 (Rho-type GTPase-activating protein 23)	ARHGAP23 KIAA1501	Homo sapiens (Human)	1491
P01742	P01742	HV169_HUMAN	reviewed	Immunoglobulin heavy variable 1-69 (Ig heavy chain V-I region EU) (Ig heavy chain V-I region SIE) (Ig heavy chain V-I region WOL)	IGHV1-69	Homo sapiens (Human)	117
Q9C029	Q9C029	TRIM7_HUMAN	reviewed	E3 ubiquitin-protein ligase TRIM7 (EC 2.3.2.27) (Glycogenin-interacting protein) (RING finger protein 90) (Tripartite motif-containing protein 7)	TRIM7 GNIP RNF90	Homo sapiens (Human)	511
Q8TCD5	Q8TCD5	NT5C_HUMAN	reviewed	5'(3')-deoxyribonucleotidase, cytosolic type (EC 3.1.3.-) (Cytosolic 5',3'-pyrimidine nucleotidase) (Deoxy-5'-nucleotidase 1) (dNT-1)	NT5C DNT1 UMPH2	Homo sapiens (Human)	201
P55000	P55000	SLUR1_HUMAN	reviewed	Secreted Ly-6/uPAR-related protein 1 (SLURP-1) (ARS component B) (ARS(component B)-81/S) (Anti-neoplastic urinary protein) (ANUP)	SLURP1 ARS	Homo sapiens (Human)	103
P78386	P78386	KRT85_HUMAN	reviewed	Keratin, type II cuticular Hb5 (Hair keratin K2.12) (Keratin-85) (K85) (Type II hair keratin Hb5) (Type-II keratin Kb25)	KRT85 KRTHB5	Homo sapiens (Human)	507
Q04756	Q04756	HGFA_HUMAN	reviewed	Hepatocyte growth factor activator (HGF activator) (HGFA) (EC 3.4.21.-) [Cleaved into: Hepatocyte growth factor activator short chain; Hepatocyte growth factor activator long chain]	HGFAC	Homo sapiens (Human)	655
P40222	P40222	TXLNA_HUMAN	reviewed	Alpha-taxilin	TXLNA TXLN	Homo sapiens (Human)	546
Q9Y623	Q9Y623	MYH4_HUMAN	reviewed	Myosin-4 (Myosin heavy chain 2b) (MyHC-2b) (Myosin heavy chain 4) (Myosin heavy chain IIb) (MyHC-IIb) (Myosin heavy chain, skeletal muscle, fetal)	MYH4	Homo sapiens (Human)	1939
Q92791	Q92791	SC65_HUMAN	reviewed	Endoplasmic reticulum protein SC65 (Leprecan-like protein 4) (Nucleolar autoantigen No55) (Prolyl 3-hydroxylase family member 4) (Synaptonemal complex protein SC65)	P3H4 LEPREL4 NOL55 SC65	Homo sapiens (Human)	437
P55212	P55212	CASP6_HUMAN	reviewed	Caspase-6 (CASP-6) (EC 3.4.22.59) (Apoptotic protease Mch-2) [Cleaved into: Caspase-6 subunit p18; Caspase-6 subunit p11]	CASP6 MCH2	Homo sapiens (Human)	293
P10721	P10721	KIT_HUMAN	reviewed	Mast/stem cell growth factor receptor Kit (SCFR) (EC 2.7.10.1) (Piebald trait protein) (PBT) (Proto-oncogene c-Kit) (Tyrosine-protein kinase Kit) (p145 c-kit) (v-kit Hardy-Zuckerman 4 feline sarcoma viral oncogene homolog) (CD antigen CD117)	KIT SCFR	Homo sapiens (Human)	976
P0CG48	P0CG48	UBC_HUMAN	reviewed	Polyubiquitin-C [Cleaved into: Ubiquitin]	UBC	Homo sapiens (Human)	685
O95833	O95833	CLIC3_HUMAN	reviewed	Chloride intracellular channel protein 3	CLIC3	Homo sapiens (Human)	236
Q9NR09	Q9NR09	BIRC6_HUMAN	reviewed	Baculoviral IAP repeat-containing protein 6 (EC 2.3.2.27) (BIR repeat-containing ubiquitin-conjugating enzyme) (BRUCE) (RING-type E3 ubiquitin transferase BIRC6) (Ubiquitin-conjugating BIR domain enzyme apollon) (APOLLON)	BIRC6 KIAA1289	Homo sapiens (Human)	4857
Q9Y6U3	Q9Y6U3	ADSV_HUMAN	reviewed	Adseverin (Scinderin)	SCIN KIAA1905	Homo sapiens (Human)	715
Q6VVX0	Q6VVX0	CP2R1_HUMAN	reviewed	Vitamin D 25-hydroxylase (EC 1.14.14.24) (Cytochrome P450 2R1)	CYP2R1	Homo sapiens (Human)	501
Q9NRN5	Q9NRN5	OLFL3_HUMAN	reviewed	Olfactomedin-like protein 3 (HNOEL-iso) (hOLF44)	OLFML3 PSEC0035 PSEC0173 PSEC0244 UNQ663/PRO1294	Homo sapiens (Human)	406
Q96RT1	Q96RT1	ERBIN_HUMAN	reviewed	Erbin (Densin-180-like protein) (Erbb2-interacting protein) (Protein LAP2)	ERBIN ERBB2IP KIAA1225 LAP2	Homo sapiens (Human)	1412
Q8TE76	Q8TE76	MORC4_HUMAN	reviewed	MORC family CW-type zinc finger protein 4 (Zinc finger CW-type coiled-coil domain protein 2) (Zinc finger CW-type domain protein 4)	MORC4 ZCW4 ZCWCC2	Homo sapiens (Human)	937
Q8WTS6	Q8WTS6	SETD7_HUMAN	reviewed	Histone-lysine N-methyltransferase SETD7 (EC 2.1.1.-) (Histone H3-K4 methyltransferase SETD7) (H3-K4-HMTase SETD7) (Lysine N-methyltransferase 7) (SET domain-containing protein 7) (SET7/9)	SETD7 KIAA1717 KMT7 SET7 SET9	Homo sapiens (Human)	366
Q9UBT7	Q9UBT7	CTNL1_HUMAN	reviewed	Alpha-catulin (Alpha-catenin-related protein) (ACRP) (Catenin alpha-like protein 1)	CTNNAL1	Homo sapiens (Human)	734
Q9P121	Q9P121	NTRI_HUMAN	reviewed	Neurotrimin (hNT) (IgLON family member 2)	NTM IGLON2 NT UNQ297/PRO337	Homo sapiens (Human)	344
O95428	O95428	PPN_HUMAN	reviewed	Papilin	PAPLN UNQ2420/PRO4977	Homo sapiens (Human)	1278
P49908	P49908	SEPP1_HUMAN	reviewed	Selenoprotein P (SeP)	SELENOP SELP SEPP1	Homo sapiens (Human)	381
Q15397	Q15397	PUM3_HUMAN	reviewed	Pumilio homolog 3 (HBV X-transactivated gene 5 protein) (HBV XAg-transactivated protein 5) (Minor histocompatibility antigen HA-8) (HLA-HA8)	PUM3 cPERP-C KIAA0020 PUF-A XTP5	Homo sapiens (Human)	648
Q86UK0	Q86UK0	ABCAC_HUMAN	reviewed	ATP-binding cassette sub-family A member 12 (ATP-binding cassette transporter 12) (ATP-binding cassette 12)	ABCA12 ABC12	Homo sapiens (Human)	2595
Q8TF39	Q8TF39	ZN483_HUMAN	reviewed	Zinc finger protein 483 (Zinc finger protein with KRAB and SCAN domains 16)	ZNF483 KIAA1962 ZKSCAN16	Homo sapiens (Human)	744
Q9Y5X9	Q9Y5X9	LIPE_HUMAN	reviewed	Endothelial lipase (EC 3.1.1.3) (Endothelial cell-derived lipase) (EDL) (EL)	LIPG UNQ387/PRO719	Homo sapiens (Human)	500
Q66PJ3	Q66PJ3	AR6P4_HUMAN	reviewed	ADP-ribosylation factor-like protein 6-interacting protein 4 (ARL-6-interacting protein 4) (Aip-4) (HSP-975) (HSVI-binding protein) (SR-15) (SRp25) (SR-25) (Splicing factor SRrp37)	ARL6IP4	Homo sapiens (Human)	421
Q8IX90	Q8IX90	SKA3_HUMAN	reviewed	Spindle and kinetochore-associated protein 3	SKA3 C13orf3 RAMA1	Homo sapiens (Human)	412
P00746	P00746	CFAD_HUMAN	reviewed	Complement factor D (EC 3.4.21.46) (Adipsin) (C3 convertase activator) (Properdin factor D)	CFD DF PFD	Homo sapiens (Human)	253
O15016	O15016	TRI66_HUMAN	reviewed	Tripartite motif-containing protein 66	TRIM66 C11orf29 KIAA0298	Homo sapiens (Human)	1216
Q4ZHG4	Q4ZHG4	FNDC1_HUMAN	reviewed	Fibronectin type III domain-containing protein 1 (Activation-associated cDNA protein) (Expressed in synovial lining protein)	FNDC1 FNDC2 KIAA1866 MEL4B3	Homo sapiens (Human)	1894
P50851	P50851	LRBA_HUMAN	reviewed	Lipopolysaccharide-responsive and beige-like anchor protein (Beige-like protein) (CDC4-like protein)	LRBA BGL CDC4L LBA	Homo sapiens (Human)	2863
P25940	P25940	CO5A3_HUMAN	reviewed	Collagen alpha-3(V) chain	COL5A3	Homo sapiens (Human)	1745
Q8HWS3	Q8HWS3	RFX6_HUMAN	reviewed	DNA-binding protein RFX6 (Regulatory factor X 6) (Regulatory factor X domain-containing protein 1)	RFX6 RFXDC1	Homo sapiens (Human)	928
P15018	P15018	LIF_HUMAN	reviewed	Leukemia inhibitory factor (LIF) (Differentiation-stimulating factor) (D factor) (Melanoma-derived LPL inhibitor) (MLPLI) (Emfilermin)	LIF HILDA	Homo sapiens (Human)	202
Q2TBA0	Q2TBA0	KLH40_HUMAN	reviewed	Kelch-like protein 40 (Kelch repeat and BTB domain-containing protein 5) (Sarcosynapsin)	KLHL40 KBTBD5 SRYP	Homo sapiens (Human)	621
Q12959	Q12959	DLG1_HUMAN	reviewed	Disks large homolog 1 (Synapse-associated protein 97) (SAP-97) (SAP97) (hDlg)	DLG1	Homo sapiens (Human)	904
Q04323	Q04323	UBXN1_HUMAN	reviewed	UBX domain-containing protein 1 (SAPK substrate protein 1) (UBA/UBX 33.3 kDa protein)	UBXN1 SAKS1	Homo sapiens (Human)	297
O43286	O43286	B4GT5_HUMAN	reviewed	Beta-1,4-galactosyltransferase 5 (Beta-1,4-GalTase 5) (Beta4Gal-T5) (b4Gal-T5) (EC 2.4.1.-) (Beta-1,4-GalT II) (Glucosylceramide beta-1,4-galactosyltransferase) (EC 2.4.1.274) (Lactosylceramide synthase) (LacCer synthase) (UDP-Gal:beta-GlcNAc beta-1,4-galactosyltransferase 5) (UDP-galactose:beta-N-acetylglucosamine beta-1,4-galactosyltransferase 5)	B4GALT5	Homo sapiens (Human)	388
Q9NX74	Q9NX74	DUS2L_HUMAN	reviewed	tRNA-dihydrouridine(20) synthase [NAD(P)+]-like (EC 1.3.1.91) (Dihydrouridine synthase 2) (Up-regulated in lung cancer protein 8) (URLC8) (tRNA-dihydrouridine synthase 2-like) (hDUS2)	DUS2 DUS2L	Homo sapiens (Human)	493
Q8IUZ5	Q8IUZ5	AT2L2_HUMAN	reviewed	5-phosphohydroxy-L-lysine phospho-lyase (EC 4.2.3.134) (Alanine--glyoxylate aminotransferase 2-like 2)	PHYKPL AGXT2L2 PP9286	Homo sapiens (Human)	450
P09913	P09913	IFIT2_HUMAN	reviewed	Interferon-induced protein with tetratricopeptide repeats 2 (IFIT-2) (ISG-54 K) (Interferon-induced 54 kDa protein) (IFI-54K) (P54)	IFIT2 CIG-42 G10P2 IFI54 ISG54	Homo sapiens (Human)	472
Q7Z7L7	Q7Z7L7	ZER1_HUMAN	reviewed	Protein zer-1 homolog (Hzyg) (Zyg-11 homolog B-like protein) (Zyg11b-like protein)	ZER1 C9orf60 ZYG ZYG11BL	Homo sapiens (Human)	766
O60869	O60869	EDF1_HUMAN	reviewed	Endothelial differentiation-related factor 1 (EDF-1) (Multiprotein-bridging factor 1) (MBF1)	EDF1	Homo sapiens (Human)	148
Q9UI12	Q9UI12	VATH_HUMAN	reviewed	V-type proton ATPase subunit H (V-ATPase subunit H) (Nef-binding protein 1) (NBP1) (Protein VMA13 homolog) (V-ATPase 50/57 kDa subunits) (Vacuolar proton pump subunit H) (Vacuolar proton pump subunit SFD)	ATP6V1H CGI-11	Homo sapiens (Human)	483
Q7Z695	Q7Z695	ADCK2_HUMAN	reviewed	Uncharacterized aarF domain-containing protein kinase 2 (EC 2.7.11.-)	ADCK2 AARF	Homo sapiens (Human)	626
Q9UK61	Q9UK61	TASOR_HUMAN	reviewed	Protein TASOR (CTCL tumor antigen se89-1) (Retinoblastoma-associated protein RAP140) (Transgene activation suppressor protein)	TASOR C3orf63 FAM208A KIAA1105	Homo sapiens (Human)	1670
Q5VST9	Q5VST9	OBSCN_HUMAN	reviewed	Obscurin (EC 2.7.11.1) (Obscurin-RhoGEF) (Obscurin-myosin light chain kinase) (Obscurin-MLCK)	OBSCN KIAA1556 KIAA1639	Homo sapiens (Human)	7968
Q9Y483	Q9Y483	MTF2_HUMAN	reviewed	Metal-response element-binding transcription factor 2 (Metal regulatory transcription factor 2) (Metal-response element DNA-binding protein M96) (Polycomb-like protein 2) (hPCl2)	MTF2 PCL2	Homo sapiens (Human)	593
P34096	P34096	RNAS4_HUMAN	reviewed	Ribonuclease 4 (RNase 4) (EC 3.1.27.-)	RNASE4 RNS4	Homo sapiens (Human)	147
Q96RY5	Q96RY5	CRML_HUMAN	reviewed	Protein cramped-like (Cramped chromatin regulator homolog 1) (Hematological and neurological expressed 1-like protein)	CRAMP1 C16orf34 CRAMP1L HN1L KIAA1426	Homo sapiens (Human)	1269
P43681	P43681	ACHA4_HUMAN	reviewed	Neuronal acetylcholine receptor subunit alpha-4	CHRNA4 NACRA4	Homo sapiens (Human)	627
Q13822	Q13822	ENPP2_HUMAN	reviewed	Ectonucleotide pyrophosphatase/phosphodiesterase family member 2 (E-NPP 2) (EC 3.1.4.39) (Autotaxin) (Extracellular lysophospholipase D) (LysoPLD)	ENPP2 ATX PDNP2	Homo sapiens (Human)	863
Q6ZN16	Q6ZN16	M3K15_HUMAN	reviewed	Mitogen-activated protein kinase kinase kinase 15 (EC 2.7.11.25) (Apoptosis signal-regulating kinase 3) (MAPK/ERK kinase kinase 15) (MEK kinase 15) (MEKK 15)	MAP3K15 ASK3	Homo sapiens (Human)	1313
Q9UHA7	Q9UHA7	IL36A_HUMAN	reviewed	Interleukin-36 alpha (FIL1 epsilon) (Interleukin-1 epsilon) (IL-1 epsilon) (Interleukin-1 family member 6) (IL-1F6)	IL36A FIL1E IL1E IL1F6	Homo sapiens (Human)	158
Q96DB5	Q96DB5	RMD1_HUMAN	reviewed	Regulator of microtubule dynamics protein 1 (RMD-1) (hRMD-1) (Protein FAM82B)	RMDN1 FAM82B CGI-90	Homo sapiens (Human)	314
Q01459	Q01459	DIAC_HUMAN	reviewed	Di-N-acetylchitobiase (EC 3.2.1.-)	CTBS CTB	Homo sapiens (Human)	385
Q99453	Q99453	PHX2B_HUMAN	reviewed	Paired mesoderm homeobox protein 2B (Neuroblastoma Phox) (NBPhox) (PHOX2B homeodomain protein) (Paired-like homeobox 2B)	PHOX2B PMX2B	Homo sapiens (Human)	314
P07478	P07478	TRY2_HUMAN	reviewed	Trypsin-2 (EC 3.4.21.4) (Anionic trypsinogen) (Serine protease 2) (Trypsin II)	PRSS2 TRY2 TRYP2	Homo sapiens (Human)	247
Q96GE5	Q96GE5	ZN799_HUMAN	reviewed	Zinc finger protein 799 (Zinc finger protein 842)	ZNF799 ZNF842	Homo sapiens (Human)	643
Q53LP3	Q53LP3	SWAHC_HUMAN	reviewed	Ankyrin repeat domain-containing protein SOWAHC (Ankyrin repeat domain-containing protein 57) (Protein sosondowah homolog C)	SOWAHC ANKRD57 C2orf26	Homo sapiens (Human)	525
Q9Y608	Q9Y608	LRRF2_HUMAN	reviewed	Leucine-rich repeat flightless-interacting protein 2 (LRR FLII-interacting protein 2)	LRRFIP2	Homo sapiens (Human)	721
P19883	P19883	FST_HUMAN	reviewed	Follistatin (FS) (Activin-binding protein)	FST	Homo sapiens (Human)	344
O95425	O95425	SVIL_HUMAN	reviewed	Supervillin (Archvillin) (p205/p250)	SVIL	Homo sapiens (Human)	2214
O14841	O14841	OPLA_HUMAN	reviewed	5-oxoprolinase (EC 3.5.2.9) (5-oxo-L-prolinase) (5-OPase) (Pyroglutamase)	OPLAH	Homo sapiens (Human)	1288
Q16082	Q16082	HSPB2_HUMAN	reviewed	Heat shock protein beta-2 (HspB2) (DMPK-binding protein) (MKBP)	HSPB2	Homo sapiens (Human)	182
Q9H3S4	Q9H3S4	TPK1_HUMAN	reviewed	Thiamin pyrophosphokinase 1 (hTPK1) (EC 2.7.6.2) (Placental protein 20) (PP20) (Thiamine pyrophosphokinase 1)	TPK1	Homo sapiens (Human)	243
P05231	P05231	IL6_HUMAN	reviewed	Interleukin-6 (IL-6) (B-cell stimulatory factor 2) (BSF-2) (CTL differentiation factor) (CDF) (Hybridoma growth factor) (Interferon beta-2) (IFN-beta-2)	IL6 IFNB2	Homo sapiens (Human)	212
P15151	P15151	PVR_HUMAN	reviewed	Poliovirus receptor (Nectin-like protein 5) (NECL-5) (CD antigen CD155)	PVR PVS	Homo sapiens (Human)	417
Q9NYC9	Q9NYC9	DYH9_HUMAN	reviewed	Dynein heavy chain 9, axonemal (Axonemal beta dynein heavy chain 9) (Ciliary dynein heavy chain 9)	DNAH9 DNAH17L DNAL1 KIAA0357	Homo sapiens (Human)	4486
Q96DA0	Q96DA0	ZG16B_HUMAN	reviewed	Zymogen granule protein 16 homolog B	ZG16B UNQ773/PRO1567	Homo sapiens (Human)	208
Q8NG27	Q8NG27	PJA1_HUMAN	reviewed	E3 ubiquitin-protein ligase Praja-1 (Praja1) (EC 2.3.2.27) (RING finger protein 70) (RING-type E3 ubiquitin transferase Praja-1)	PJA1 RNF70	Homo sapiens (Human)	643
P01593	P01593	KVD33_HUMAN	reviewed	Immunoglobulin kappa variable 1D-33 (Ig kappa chain V-I region AG) (Ig kappa chain V-I region Bi) (Ig kappa chain V-I region Lay) (Ig kappa chain V-I region Ni) (Ig kappa chain V-I region Rei) (Ig kappa chain V-I region Roy) (Ig kappa chain V-I region Scw) (Ig kappa chain V-I region WAT)	IGKV1D-33	Homo sapiens (Human)	117
P55160	P55160	NCKPL_HUMAN	reviewed	Nck-associated protein 1-like (Hematopoietic protein 1) (Membrane-associated protein HEM-1)	NCKAP1L HEM1	Homo sapiens (Human)	1127
Q5T0F9	Q5T0F9	C2D1B_HUMAN	reviewed	Coiled-coil and C2 domain-containing protein 1B (Five prime repressor element under dual repression-binding protein 2) (FRE under dual repression-binding protein 2) (Freud-2)	CC2D1B KIAA1836	Homo sapiens (Human)	858
Q5JSH3	Q5JSH3	WDR44_HUMAN	reviewed	WD repeat-containing protein 44 (Rabphilin-11)	WDR44	Homo sapiens (Human)	913
Q99684	Q99684	GFI1_HUMAN	reviewed	Zinc finger protein Gfi-1 (Growth factor independent protein 1) (Zinc finger protein 163)	GFI1 ZNF163	Homo sapiens (Human)	422
Q6PCB0	Q6PCB0	VWA1_HUMAN	reviewed	von Willebrand factor A domain-containing protein 1	VWA1	Homo sapiens (Human)	445
Q8NA31	Q8NA31	TERB1_HUMAN	reviewed	Telomere repeats-binding bouquet formation protein 1 (Coiled-coil domain-containing protein 79)	TERB1 CCDC79	Homo sapiens (Human)	727
Q8NHQ1	Q8NHQ1	CEP70_HUMAN	reviewed	Centrosomal protein of 70 kDa (Cep70) (p10-binding protein)	CEP70 BITE	Homo sapiens (Human)	597
P21246	P21246	PTN_HUMAN	reviewed	Pleiotrophin (PTN) (Heparin-binding brain mitogen) (HBBM) (Heparin-binding growth factor 8) (HBGF-8) (Heparin-binding growth-associated molecule) (HB-GAM) (Heparin-binding neurite outgrowth-promoting factor) (HBNF) (Heparin-binding neurite outgrowth-promoting factor 1) (HBNF-1) (Osteoblast-specific factor 1) (OSF-1)	PTN HBNF1 NEGF1	Homo sapiens (Human)	168
Q9C0F0	Q9C0F0	ASXL3_HUMAN	reviewed	Putative Polycomb group protein ASXL3 (Additional sex combs-like protein 3)	ASXL3 KIAA1713	Homo sapiens (Human)	2248
Q92928	Q92928	RAB1C_HUMAN	reviewed	Putative Ras-related protein Rab-1C (hRab1c)	RAB1C	Homo sapiens (Human)	201
Q96PQ7	Q96PQ7	KLHL5_HUMAN	reviewed	Kelch-like protein 5	KLHL5	Homo sapiens (Human)	755
A0A075B6R9	A0A075B6R9	KVD24_HUMAN	reviewed	Probable non-functional immunoglobulin kappa variable 2D-24	IGKV2D-24	Homo sapiens (Human)	120
O75636	O75636	FCN3_HUMAN	reviewed	Ficolin-3 (Collagen/fibrinogen domain-containing lectin 3 p35) (Collagen/fibrinogen domain-containing protein 3) (Hakata antigen)	FCN3 FCNH HAKA1	Homo sapiens (Human)	299
Q00688	Q00688	FKBP3_HUMAN	reviewed	Peptidyl-prolyl cis-trans isomerase FKBP3 (PPIase FKBP3) (EC 5.2.1.8) (25 kDa FK506-binding protein) (25 kDa FKBP) (FKBP-25) (FK506-binding protein 3) (FKBP-3) (Immunophilin FKBP25) (Rapamycin-selective 25 kDa immunophilin) (Rotamase)	FKBP3 FKBP25	Homo sapiens (Human)	224
P30711	P30711	GSTT1_HUMAN	reviewed	Glutathione S-transferase theta-1 (EC 2.5.1.18) (GST class-theta-1) (Glutathione transferase T1-1)	GSTT1	Homo sapiens (Human)	240
Q14993	Q14993	COJA1_HUMAN	reviewed	Collagen alpha-1(XIX) chain (Collagen alpha-1(Y) chain)	COL19A1	Homo sapiens (Human)	1142
Q5VU43	Q5VU43	MYOME_HUMAN	reviewed	Myomegalin (Cardiomyopathy-associated protein 2) (Phosphodiesterase 4D-interacting protein)	PDE4DIP CMYA2 KIAA0454 KIAA0477 MMGL	Homo sapiens (Human)	2346
O00268	O00268	TAF4_HUMAN	reviewed	Transcription initiation factor TFIID subunit 4 (RNA polymerase II TBP-associated factor subunit C) (TBP-associated factor 4) (Transcription initiation factor TFIID 130 kDa subunit) (TAF(II)130) (TAFII-130) (TAFII130) (Transcription initiation factor TFIID 135 kDa subunit) (TAF(II)135) (TAFII-135) (TAFII135)	TAF4 TAF2C TAF2C1 TAF4A TAFII130 TAFII135	Homo sapiens (Human)	1085
P30519	P30519	HMOX2_HUMAN	reviewed	Heme oxygenase 2 (HO-2) (EC 1.14.14.18)	HMOX2 HO2	Homo sapiens (Human)	316
P0C870	P0C870	JMJD7_HUMAN	reviewed	Bifunctional peptidase and (3S)-lysyl hydroxylase JMJD7 (EC 1.14.11.63) (EC 3.4.-.-) (JmjC domain-containing protein 7) (Jumonji domain-containing protein 7) (L-lysine (3S)-hydroxylase JMJD7)	JMJD7	Homo sapiens (Human)	316
P13521	P13521	SCG2_HUMAN	reviewed	Secretogranin-2 (Chromogranin-C) (Secretogranin II) (SgII) [Cleaved into: Secretoneurin (SN); Manserin]	SCG2 CHGC	Homo sapiens (Human)	617
Q12799	Q12799	TCP10_HUMAN	reviewed	T-complex protein 10A homolog	TCP10 TCP10A	Homo sapiens (Human)	353
Q6YI46	Q6YI46	TMM64_HUMAN	reviewed	Transmembrane protein 64	TMEM64	Homo sapiens (Human)	380
Q9HBI1	Q9HBI1	PARVB_HUMAN	reviewed	Beta-parvin (Affixin)	PARVB CGI-56	Homo sapiens (Human)	364
Q9ULW0	Q9ULW0	TPX2_HUMAN	reviewed	Targeting protein for Xklp2 (Differentially expressed in cancerous and non-cancerous lung cells 2) (DIL-2) (Hepatocellular carcinoma-associated antigen 519) (Hepatocellular carcinoma-associated antigen 90) (Protein fls353) (Restricted expression proliferation-associated protein 100) (p100)	TPX2 C20orf1 C20orf2 DIL2 HCA519	Homo sapiens (Human)	747
Q99614	Q99614	TTC1_HUMAN	reviewed	Tetratricopeptide repeat protein 1 (TPR repeat protein 1)	TTC1 TPR1	Homo sapiens (Human)	292
Q9NWL6	Q9NWL6	ASND1_HUMAN	reviewed	Asparagine synthetase domain-containing protein 1 (HCV NS3-transactivated protein 1)	ASNSD1 NS3TP1 Nbla00058	Homo sapiens (Human)	643
A0A0J9YXX1	A0A0J9YXX1	HV5X1_HUMAN	reviewed	Immunoglobulin heavy variable 5-10-1	IGHV5-10-1	Homo sapiens (Human)	117
Q9BXA9	Q9BXA9	SALL3_HUMAN	reviewed	Sal-like protein 3 (Zinc finger protein 796) (Zinc finger protein SALL3) (hSALL3)	SALL3 ZNF796	Homo sapiens (Human)	1300
Q6ZSZ5	Q6ZSZ5	ARHGI_HUMAN	reviewed	Rho guanine nucleotide exchange factor 18 (114 kDa Rho-specific guanine nucleotide exchange factor) (p114-Rho-GEF) (p114RhoGEF) (Septin-associated RhoGEF) (SA-RhoGEF)	ARHGEF18 KIAA0521	Homo sapiens (Human)	1361
Q9H628	Q9H628	RERGL_HUMAN	reviewed	Ras-related and estrogen-regulated growth inhibitor-like protein (RERG/Ras-like protein)	RERGL	Homo sapiens (Human)	205
Q9P2F8	Q9P2F8	SI1L2_HUMAN	reviewed	Signal-induced proliferation-associated 1-like protein 2 (SIPA1-like protein 2)	SIPA1L2 KIAA1389	Homo sapiens (Human)	1722
Q13554	Q13554	KCC2B_HUMAN	reviewed	Calcium/calmodulin-dependent protein kinase type II subunit beta (CaM kinase II subunit beta) (CaMK-II subunit beta) (EC 2.7.11.17)	CAMK2B CAM2 CAMK2 CAMKB	Homo sapiens (Human)	666
P29317	P29317	EPHA2_HUMAN	reviewed	Ephrin type-A receptor 2 (EC 2.7.10.1) (Epithelial cell kinase) (Tyrosine-protein kinase receptor ECK)	EPHA2 ECK	Homo sapiens (Human)	976
Q8N335	Q8N335	GPD1L_HUMAN	reviewed	Glycerol-3-phosphate dehydrogenase 1-like protein (GPD1-L) (EC 1.1.1.8)	GPD1L KIAA0089	Homo sapiens (Human)	351
O14786	O14786	NRP1_HUMAN	reviewed	Neuropilin-1 (Vascular endothelial cell growth factor 165 receptor) (CD antigen CD304)	NRP1 NRP VEGF165R	Homo sapiens (Human)	923
Q7Z5W3	Q7Z5W3	BN3D2_HUMAN	reviewed	RNA 5'-monophosphate methyltransferase (EC 2.1.1.-) (BCDIN3 domain-containing protein)	BCDIN3D	Homo sapiens (Human)	292
Q9UKV3	Q9UKV3	ACINU_HUMAN	reviewed	Apoptotic chromatin condensation inducer in the nucleus (Acinus)	ACIN1 ACINUS KIAA0670	Homo sapiens (Human)	1341
Q9HCU0	Q9HCU0	CD248_HUMAN	reviewed	Endosialin (Tumor endothelial marker 1) (CD antigen CD248)	CD248 CD164L1 TEM1	Homo sapiens (Human)	757
Q96NU1	Q96NU1	SAM11_HUMAN	reviewed	Sterile alpha motif domain-containing protein 11 (SAM domain-containing protein 11)	SAMD11	Homo sapiens (Human)	681
Q5HYK9	Q5HYK9	ZN667_HUMAN	reviewed	Zinc finger protein 667	ZNF667	Homo sapiens (Human)	610
Q8IZF0	Q8IZF0	NALCN_HUMAN	reviewed	Sodium leak channel non-selective protein (CanIon) (Voltage gated channel-like protein 1)	NALCN VGCNL1	Homo sapiens (Human)	1738
Q16643	Q16643	DREB_HUMAN	reviewed	Drebrin (Developmentally-regulated brain protein)	DBN1 D0S117E	Homo sapiens (Human)	649
Q9NUJ1	Q9NUJ1	ABHDA_HUMAN	reviewed	Mycophenolic acid acyl-glucuronide esterase, mitochondrial (EC 3.1.1.93) (Alpha/beta hydrolase domain-containing protein 10) (Abhydrolase domain-containing protein 10)	ABHD10	Homo sapiens (Human)	306
Q9Y2X0	Q9Y2X0	MED16_HUMAN	reviewed	Mediator of RNA polymerase II transcription subunit 16 (Mediator complex subunit 16) (Thyroid hormone receptor-associated protein 5) (Thyroid hormone receptor-associated protein complex 95 kDa component) (Trap95) (Vitamin D3 receptor-interacting protein complex 92 kDa component) (DRIP92)	MED16 DRIP92 THRAP5	Homo sapiens (Human)	877
Q99733	Q99733	NP1L4_HUMAN	reviewed	Nucleosome assembly protein 1-like 4 (Nucleosome assembly protein 2) (NAP-2)	NAP1L4 NAP2	Homo sapiens (Human)	375
P28300	P28300	LYOX_HUMAN	reviewed	Protein-lysine 6-oxidase (EC 1.4.3.13) (Lysyl oxidase) [Cleaved into: Protein-lysine 6-oxidase, long form; Protein-lysine 6-oxidase, short form]	LOX	Homo sapiens (Human)	417
Q6ZMR3	Q6ZMR3	LDH6A_HUMAN	reviewed	L-lactate dehydrogenase A-like 6A (EC 1.1.1.27)	LDHAL6A LDHL2	Homo sapiens (Human)	332
Q8N8V2	Q8N8V2	GBP7_HUMAN	reviewed	Guanylate-binding protein 7 (GTP-binding protein 7) (GBP-7) (Guanine nucleotide-binding protein 7) (Guanylate-binding protein 4-like)	GBP7 GBP4L	Homo sapiens (Human)	638
P41227	P41227	NAA10_HUMAN	reviewed	N-alpha-acetyltransferase 10 (EC 2.3.1.255) (N-terminal acetyltransferase complex ARD1 subunit homolog A) (hARD1) (NatA catalytic subunit Naa10)	NAA10 ARD1 ARD1A TE2	Homo sapiens (Human)	235
P35573	P35573	GDE_HUMAN	reviewed	Glycogen debranching enzyme (Glycogen debrancher) [Includes: 4-alpha-glucanotransferase (EC 2.4.1.25) (Oligo-1,4-1,4-glucantransferase); Amylo-alpha-1,6-glucosidase (Amylo-1,6-glucosidase) (EC 3.2.1.33) (Dextrin 6-alpha-D-glucosidase)]	AGL GDE	Homo sapiens (Human)	1532
O75940	O75940	SPF30_HUMAN	reviewed	Survival of motor neuron-related-splicing factor 30 (30 kDa splicing factor SMNrp) (SMN-related protein) (Survival motor neuron domain-containing protein 1)	SMNDC1 SMNR SPF30	Homo sapiens (Human)	238
Q9Y2T4	Q9Y2T4	2ABG_HUMAN	reviewed	Serine/threonine-protein phosphatase 2A 55 kDa regulatory subunit B gamma isoform (IMYPNO1) (PP2A subunit B isoform B55-gamma) (PP2A subunit B isoform PR55-gamma) (PP2A subunit B isoform R2-gamma) (PP2A subunit B isoform gamma)	PPP2R2C	Homo sapiens (Human)	447
Q9UHJ6	Q9UHJ6	SHPK_HUMAN	reviewed	Sedoheptulokinase (SHK) (EC 2.7.1.14) (Carbohydrate kinase-like protein)	SHPK CARKL	Homo sapiens (Human)	478
Q96RW7	Q96RW7	HMCN1_HUMAN	reviewed	Hemicentin-1 (Fibulin-6) (FIBL-6)	HMCN1 FIBL6	Homo sapiens (Human)	5635
O95989	O95989	NUDT3_HUMAN	reviewed	Diphosphoinositol polyphosphate phosphohydrolase 1 (DIPP-1) (EC 3.6.1.52) (Diadenosine 5',5'''-P1,P6-hexaphosphate hydrolase 1) (EC 3.6.1.-) (Nucleoside diphosphate-linked moiety X motif 3) (Nudix motif 3)	NUDT3 DIPP DIPP1	Homo sapiens (Human)	172
A5YKK6	A5YKK6	CNOT1_HUMAN	reviewed	CCR4-NOT transcription complex subunit 1 (CCR4-associated factor 1) (Negative regulator of transcription subunit 1 homolog) (NOT1H) (hNOT1)	CNOT1 CDC39 KIAA1007 NOT1 AD-005	Homo sapiens (Human)	2376
Q5BJF6	Q5BJF6	ODFP2_HUMAN	reviewed	Outer dense fiber protein 2 (Cenexin) (Outer dense fiber of sperm tails protein 2)	ODF2	Homo sapiens (Human)	829
O15273	O15273	TELT_HUMAN	reviewed	Telethonin (Titin cap protein)	TCAP	Homo sapiens (Human)	167
Q6ZMP0	Q6ZMP0	THSD4_HUMAN	reviewed	Thrombospondin type-1 domain-containing protein 4 (A disintegrin and metalloproteinase with thrombospondin motifs-like protein 6) (ADAMTS-like protein 6) (ADAMTSL-6)	THSD4 UNQ9334/PRO34005	Homo sapiens (Human)	1018
P07204	P07204	TRBM_HUMAN	reviewed	Thrombomodulin (TM) (Fetomodulin) (CD antigen CD141)	THBD THRM	Homo sapiens (Human)	575
A1L4H1	A1L4H1	SRCRL_HUMAN	reviewed	Soluble scavenger receptor cysteine-rich domain-containing protein SSC5D (Soluble scavenger protein with 5 SRCR domains) (SSc5D)	SSC5D	Homo sapiens (Human)	1573
P07199	P07199	CENPB_HUMAN	reviewed	Major centromere autoantigen B (Centromere protein B) (CENP-B)	CENPB	Homo sapiens (Human)	599
Q6NXS1	Q6NXS1	IPP2B_HUMAN	reviewed	Protein phosphatase inhibitor 2 family member B (PPP1R2 family member B) (Protein phosphatase 1, regulatory subunit 2 pseudogene 3) (Protein phosphatase inhibitor 2-like protein 3)	PPP1R2B PPP1R2P3	Homo sapiens (Human)	205
Q96JQ0	Q96JQ0	PCD16_HUMAN	reviewed	Protocadherin-16 (Cadherin-19) (Cadherin-25) (Fibroblast cadherin-1) (Protein dachsous homolog 1)	DCHS1 CDH19 CDH25 FIB1 KIAA1773 PCDH16	Homo sapiens (Human)	3298
P25092	P25092	GUC2C_HUMAN	reviewed	Heat-stable enterotoxin receptor (STA receptor) (hSTAR) (EC 4.6.1.2) (Guanylyl cyclase C) (GC-C) (Intestinal guanylate cyclase)	GUCY2C GUC2C STAR	Homo sapiens (Human)	1073
Q9UBX5	Q9UBX5	FBLN5_HUMAN	reviewed	Fibulin-5 (FIBL-5) (Developmental arteries and neural crest EGF-like protein) (Dance) (Urine p50 protein) (UP50)	FBLN5 DANCE UNQ184/PRO210	Homo sapiens (Human)	448
P55899	P55899	FCGRN_HUMAN	reviewed	IgG receptor FcRn large subunit p51 (FcRn) (IgG Fc fragment receptor transporter alpha chain) (Neonatal Fc receptor)	FCGRT FCRN	Homo sapiens (Human)	365
Q4G0U5	Q4G0U5	PCDP1_HUMAN	reviewed	Cilia- and flagella-associated protein 221 (Primary ciliary dyskinesia protein 1)	CFAP221 PCDP1	Homo sapiens (Human)	840
A0A075B6I9	A0A075B6I9	LV746_HUMAN	reviewed	Immunoglobulin lambda variable 7-46	IGLV7-46	Homo sapiens (Human)	117
P12036	P12036	NFH_HUMAN	reviewed	Neurofilament heavy polypeptide (NF-H) (200 kDa neurofilament protein) (Neurofilament triplet H protein)	NEFH KIAA0845 NFH	Homo sapiens (Human)	1026
P0CB38	P0CB38	PAB4L_HUMAN	reviewed	Polyadenylate-binding protein 4-like (PABP-4-like) (Poly(A)-binding protein 4-like)	PABPC4L	Homo sapiens (Human)	370
Q8NI35	Q8NI35	INADL_HUMAN	reviewed	InaD-like protein (Inadl protein) (hINADL) (Channel-interacting PDZ domain-containing protein) (Pals1-associated tight junction protein) (Protein associated to tight junctions)	PATJ CIPP INADL	Homo sapiens (Human)	1801
Q15388	Q15388	TOM20_HUMAN	reviewed	Mitochondrial import receptor subunit TOM20 homolog (Mitochondrial 20 kDa outer membrane protein) (Outer mitochondrial membrane receptor Tom20)	TOMM20 KIAA0016	Homo sapiens (Human)	145
Q99707	Q99707	METH_HUMAN	reviewed	Methionine synthase (EC 2.1.1.13) (5-methyltetrahydrofolate--homocysteine methyltransferase) (Vitamin-B12 dependent methionine synthase) (MS)	MTR	Homo sapiens (Human)	1265
Q9H0B3	Q9H0B3	IQCN_HUMAN	reviewed	IQ domain-containing protein N	IQCN KIAA1683	Homo sapiens (Human)	1180
P98179	P98179	RBM3_HUMAN	reviewed	RNA-binding protein 3 (RNA-binding motif protein 3) (RNPL)	RBM3 RNPL	Homo sapiens (Human)	157
O95965	O95965	ITGBL_HUMAN	reviewed	Integrin beta-like protein 1 (Osteoblast-specific cysteine-rich protein) (Ten integrin EGF-like repeat domain-containing protein)	ITGBL1 OSCP TIED	Homo sapiens (Human)	494
P04035	P04035	HMDH_HUMAN	reviewed	3-hydroxy-3-methylglutaryl-coenzyme A reductase (HMG-CoA reductase) (EC 1.1.1.34)	HMGCR	Homo sapiens (Human)	888
P82970	P82970	HMGN5_HUMAN	reviewed	High mobility group nucleosome-binding domain-containing protein 5 (Nucleosome-binding protein 1)	HMGN5 NSBP1	Homo sapiens (Human)	282
Q9Y6D5	Q9Y6D5	BIG2_HUMAN	reviewed	Brefeldin A-inhibited guanine nucleotide-exchange protein 2 (Brefeldin A-inhibited GEP 2) (ADP-ribosylation factor guanine nucleotide-exchange factor 2)	ARFGEF2 ARFGEP2 BIG2	Homo sapiens (Human)	1785
Q96QZ7	Q96QZ7	MAGI1_HUMAN	reviewed	Membrane-associated guanylate kinase, WW and PDZ domain-containing protein 1 (Atrophin-1-interacting protein 3) (AIP-3) (BAI1-associated protein 1) (BAP-1) (Membrane-associated guanylate kinase inverted 1) (MAGI-1) (Trinucleotide repeat-containing gene 19 protein) (WW domain-containing protein 3) (WWP3)	MAGI1 AIP3 BAIAP1 BAP1 TNRC19	Homo sapiens (Human)	1491
Q9BYK8	Q9BYK8	HELZ2_HUMAN	reviewed	Helicase with zinc finger domain 2 (ATP-dependent helicase PRIC285) (Helicase with zinc finger 2, transcriptional coactivator) (PPAR-alpha-interacting complex protein 285) (PPAR-gamma DNA-binding domain-interacting protein 1) (PDIP1) (PPAR-gamma DBD-interacting protein 1) (Peroxisomal proliferator-activated receptor A-interacting complex 285 kDa protein) (EC 3.6.4.-)	HELZ2 KIAA1769 PRIC285	Homo sapiens (Human)	2649
Q9H6N6	Q9H6N6	MYH16_HUMAN	reviewed	Putative uncharacterized protein MYH16 (Myosin heavy chain 16 pseudogene) (myosin heavy polypeptide 5)	MYH16 MYH5	Homo sapiens (Human)	1097
P52788	P52788	SPSY_HUMAN	reviewed	Spermine synthase (SPMSY) (EC 2.5.1.22) (Spermidine aminopropyltransferase)	SMS	Homo sapiens (Human)	366
A6PVS8	A6PVS8	LRIQ3_HUMAN	reviewed	Leucine-rich repeat and IQ domain-containing protein 3 (Leucine-rich repeat-containing protein 44)	LRRIQ3 LRRC44	Homo sapiens (Human)	624
A4FU69	A4FU69	EFCB5_HUMAN	reviewed	EF-hand calcium-binding domain-containing protein 5	EFCAB5	Homo sapiens (Human)	1503
P03951	P03951	FA11_HUMAN	reviewed	Coagulation factor XI (FXI) (EC 3.4.21.27) (Plasma thromboplastin antecedent) (PTA) [Cleaved into: Coagulation factor XIa heavy chain; Coagulation factor XIa light chain]	F11	Homo sapiens (Human)	625
Q8IYS2	Q8IYS2	K2013_HUMAN	reviewed	Uncharacterized protein KIAA2013	KIAA2013	Homo sapiens (Human)	634
Q9UBC3	Q9UBC3	DNM3B_HUMAN	reviewed	DNA (cytosine-5)-methyltransferase 3B (Dnmt3b) (EC 2.1.1.37) (DNA methyltransferase HsaIIIB) (DNA MTase HsaIIIB) (M.HsaIIIB)	DNMT3B	Homo sapiens (Human)	853
P26992	P26992	CNTFR_HUMAN	reviewed	Ciliary neurotrophic factor receptor subunit alpha (CNTF receptor subunit alpha) (CNTFR-alpha)	CNTFR	Homo sapiens (Human)	372
P50135	P50135	HNMT_HUMAN	reviewed	Histamine N-methyltransferase (HMT) (EC 2.1.1.8)	HNMT	Homo sapiens (Human)	292
P0DOX6	P0DOX6	IGM_HUMAN	reviewed	Immunoglobulin mu heavy chain (Immunoglobulin mu heavy chain OU)		Homo sapiens (Human)	576
Q9UBF9	Q9UBF9	MYOTI_HUMAN	reviewed	Myotilin (57 kDa cytoskeletal protein) (Myofibrillar titin-like Ig domains protein) (Titin immunoglobulin domain protein)	MYOT TTID	Homo sapiens (Human)	498
Q2NL82	Q2NL82	TSR1_HUMAN	reviewed	Pre-rRNA-processing protein TSR1 homolog	TSR1 KIAA1401	Homo sapiens (Human)	804
Q9Y2Y9	Q9Y2Y9	KLF13_HUMAN	reviewed	Krueppel-like factor 13 (Basic transcription element-binding protein 3) (BTE-binding protein 3) (Novel Sp1-like zinc finger transcription factor 1) (RANTES factor of late activated T-lymphocytes 1) (RFLAT-1) (Transcription factor BTEB3) (Transcription factor NSLP1)	KLF13 BTEB3 NSLP1	Homo sapiens (Human)	288
B3EWG3	B3EWG3	FM25A_HUMAN	reviewed	Protein FAM25A	FAM25A	Homo sapiens (Human)	89
Q14353	Q14353	GAMT_HUMAN	reviewed	Guanidinoacetate N-methyltransferase (EC 2.1.1.2)	GAMT	Homo sapiens (Human)	236
P18577	P18577	RHCE_HUMAN	reviewed	Blood group Rh(CE) polypeptide (Rh polypeptide 1) (RhPI) (Rh30A) (RhIXB) (Rhesus C/E antigens) (CD antigen CD240CE)	RHCE RHC RHE	Homo sapiens (Human)	417
Q9Y6N9	Q9Y6N9	USH1C_HUMAN	reviewed	Harmonin (Antigen NY-CO-38/NY-CO-37) (Autoimmune enteropathy-related antigen AIE-75) (Protein PDZ-73) (Renal carcinoma antigen NY-REN-3) (Usher syndrome type-1C protein)	USH1C AIE75	Homo sapiens (Human)	552
Q86UE4	Q86UE4	LYRIC_HUMAN	reviewed	Protein LYRIC (3D3/LYRIC) (Astrocyte elevated gene-1 protein) (AEG-1) (Lysine-rich CEACAM1 co-isolated protein) (Metadherin) (Metastasis adhesion protein)	MTDH AEG1 LYRIC	Homo sapiens (Human)	582
Q8NDB2	Q8NDB2	BANK1_HUMAN	reviewed	B-cell scaffold protein with ankyrin repeats	BANK1	Homo sapiens (Human)	785
Q15042	Q15042	RB3GP_HUMAN	reviewed	Rab3 GTPase-activating protein catalytic subunit (RAB3 GTPase-activating protein 130 kDa subunit) (Rab3-GAP p130) (Rab3-GAP)	RAB3GAP1 KIAA0066 RAB3GAP	Homo sapiens (Human)	981
Q49A17	Q49A17	GLTL6_HUMAN	reviewed	Polypeptide N-acetylgalactosaminyltransferase-like 6 (EC 2.4.1.41) (Polypeptide GalNAc transferase 17) (GalNAc-T17) (pp-GaNTase 17) (Protein-UDP acetylgalactosaminyltransferase 17) (Putative polypeptide N-acetylgalactosaminyltransferase 17) (UDP-GalNAc:polypeptide N-acetylgalactosaminyltransferase 17)	GALNTL6 GALNT17	Homo sapiens (Human)	601
Q9H6K5	Q9H6K5	PRR36_HUMAN	reviewed	Proline-rich protein 36	PRR36	Homo sapiens (Human)	1346
Q07666	Q07666	KHDR1_HUMAN	reviewed	KH domain-containing, RNA-binding, signal transduction-associated protein 1 (GAP-associated tyrosine phosphoprotein p62) (Src-associated in mitosis 68 kDa protein) (Sam68) (p21 Ras GTPase-activating protein-associated p62) (p68)	KHDRBS1 SAM68	Homo sapiens (Human)	443
O95714	O95714	HERC2_HUMAN	reviewed	E3 ubiquitin-protein ligase HERC2 (EC 2.3.2.26) (HECT domain and RCC1-like domain-containing protein 2) (HECT-type E3 ubiquitin transferase HERC2)	HERC2	Homo sapiens (Human)	4834
P20138	P20138	CD33_HUMAN	reviewed	Myeloid cell surface antigen CD33 (Sialic acid-binding Ig-like lectin 3) (Siglec-3) (gp67) (CD antigen CD33)	CD33 SIGLEC3	Homo sapiens (Human)	364
Q13203	Q13203	MYBPH_HUMAN	reviewed	Myosin-binding protein H (MyBP-H) (H-protein)	MYBPH	Homo sapiens (Human)	477
Q9H098	Q9H098	F107B_HUMAN	reviewed	Protein FAM107B	FAM107B C10orf45	Homo sapiens (Human)	131
Q5SVS4	Q5SVS4	KMCP1_HUMAN	reviewed	Kidney mitochondrial carrier protein 1 (Solute carrier family 25 member 30)	SLC25A30 KMCP1	Homo sapiens (Human)	291
Q9NXR7	Q9NXR7	BABA2_HUMAN	reviewed	BRISC and BRCA1-A complex member 2 (BRCA1-A complex subunit BRE) (BRCA1/BRCA2-containing complex subunit 45) (Brain and reproductive organ-expressed protein)	BABAM2 BRCC45 BRE	Homo sapiens (Human)	383
Q9Y5K8	Q9Y5K8	VATD_HUMAN	reviewed	V-type proton ATPase subunit D (V-ATPase subunit D) (V-ATPase 28 kDa accessory protein) (Vacuolar proton pump subunit D)	ATP6V1D ATP6M VATD	Homo sapiens (Human)	247
Q9NR12	Q9NR12	PDLI7_HUMAN	reviewed	PDZ and LIM domain protein 7 (LIM mineralization protein) (LMP) (Protein enigma)	PDLIM7 ENIGMA	Homo sapiens (Human)	457
Q02224	Q02224	CENPE_HUMAN	reviewed	Centromere-associated protein E (Centromere protein E) (CENP-E) (Kinesin-7) (Kinesin-related protein CENPE)	CENPE	Homo sapiens (Human)	2701
Q8NG57	Q8NG57	ELOA3_HUMAN	reviewed	Elongin-A3 (EloA3) (RNA polymerase II transcription factor SIII subunit A3) (Transcription elongation factor B polypeptide 3C)	ELOA3 TCEB3C TCEB3L2	Homo sapiens (Human)	546
Q8IZT6	Q8IZT6	ASPM_HUMAN	reviewed	Abnormal spindle-like microcephaly-associated protein (Abnormal spindle protein homolog) (Asp homolog)	ASPM MCPH5	Homo sapiens (Human)	3477
P54296	P54296	MYOM2_HUMAN	reviewed	Myomesin-2 (165 kDa connectin-associated protein) (165 kDa titin-associated protein) (M-protein) (Myomesin family member 2)	MYOM2	Homo sapiens (Human)	1465
P21128	P21128	ENDOU_HUMAN	reviewed	Poly(U)-specific endoribonuclease (EC 3.1.-.-) (Placental protein 11) (PP11) (Protein endoU) (Uridylate-specific endoribonuclease)	ENDOU	Homo sapiens (Human)	410
Q6YP21	Q6YP21	KAT3_HUMAN	reviewed	Kynurenine--oxoglutarate transaminase 3 (EC 2.6.1.7) (Cysteine-S-conjugate beta-lyase 2) (EC 4.4.1.13) (Kynurenine aminotransferase 3) (Kynurenine aminotransferase III) (KATIII) (Kynurenine--glyoxylate transaminase) (EC 2.6.1.63) (Kynurenine--oxoglutarate transaminase III)	KYAT3 CCBL2 KAT3	Homo sapiens (Human)	454
Q13790	Q13790	APOF_HUMAN	reviewed	Apolipoprotein F (Apo-F) (Lipid transfer inhibitor protein) (LTIP)	APOF	Homo sapiens (Human)	326
Q6H8Q1	Q6H8Q1	ABLM2_HUMAN	reviewed	Actin-binding LIM protein 2 (abLIM-2) (Actin-binding LIM protein family member 2)	ABLIM2 KIAA1808	Homo sapiens (Human)	611
Q9NZB2	Q9NZB2	F120A_HUMAN	reviewed	Constitutive coactivator of PPAR-gamma-like protein 1 (Oxidative stress-associated Src activator) (Protein FAM120A)	FAM120A C9orf10 KIAA0183 OSSA	Homo sapiens (Human)	1118
Q93052	Q93052	LPP_HUMAN	reviewed	Lipoma-preferred partner (LIM domain-containing preferred translocation partner in lipoma)	LPP	Homo sapiens (Human)	612
Q9UIB8	Q9UIB8	SLAF5_HUMAN	reviewed	SLAM family member 5 (Cell surface antigen MAX.3) (Hly9-beta) (Leukocyte differentiation antigen CD84) (Signaling lymphocytic activation molecule 5) (CD antigen CD84)	CD84 SLAMF5	Homo sapiens (Human)	345
Q02952	Q02952	AKA12_HUMAN	reviewed	A-kinase anchor protein 12 (AKAP-12) (A-kinase anchor protein 250 kDa) (AKAP 250) (Gravin) (Myasthenia gravis autoantigen)	AKAP12 AKAP250	Homo sapiens (Human)	1782
Q8WWA1	Q8WWA1	TMM40_HUMAN	reviewed	Transmembrane protein 40	TMEM40	Homo sapiens (Human)	233
Q3SY89	Q3SY89	ELB3B_HUMAN	reviewed	Elongin-A3 member B (EloA3B) (Elongin-A3-like-1) (EloA3-like-1) (RNA polymerase II transcription factor SIII subunit A3-like-1) (Transcription elongation factor B polypeptide 3C-like-1)	ELOA3B TCEB3CL	Homo sapiens (Human)	546
Q7Z3U7	Q7Z3U7	MON2_HUMAN	reviewed	Protein MON2 homolog (Protein SF21)	MON2 KIAA1040 SF21	Homo sapiens (Human)	1717
Q9NYQ8	Q9NYQ8	FAT2_HUMAN	reviewed	Protocadherin Fat 2 (hFat2) (Cadherin family member 8) (Multiple epidermal growth factor-like domains protein 1) (Multiple EGF-like domains protein 1)	FAT2 CDHF8 KIAA0811 MEGF1	Homo sapiens (Human)	4349
P05160	P05160	F13B_HUMAN	reviewed	Coagulation factor XIII B chain (Fibrin-stabilizing factor B subunit) (Protein-glutamine gamma-glutamyltransferase B chain) (Transglutaminase B chain)	F13B	Homo sapiens (Human)	661
A0A0J9YX35	A0A0J9YX35	HV64D_HUMAN	reviewed	Immunoglobulin heavy variable 3-64D	IGHV3-64D	Homo sapiens (Human)	117
P52306	P52306	GDS1_HUMAN	reviewed	Rap1 GTPase-GDP dissociation stimulator 1 (Exchange factor smgGDS) (SMG GDS protein) (SMG P21 stimulatory GDP/GTP exchange protein)	RAP1GDS1	Homo sapiens (Human)	607
P12259	P12259	FA5_HUMAN	reviewed	Coagulation factor V (Activated protein C cofactor) (Proaccelerin, labile factor) [Cleaved into: Coagulation factor V heavy chain; Coagulation factor V light chain]	F5	Homo sapiens (Human)	2224
Q9NS69	Q9NS69	TOM22_HUMAN	reviewed	Mitochondrial import receptor subunit TOM22 homolog (hTom22) (1C9-2) (Translocase of outer membrane 22 kDa subunit homolog)	TOMM22 TOM22	Homo sapiens (Human)	142
P17019	P17019	ZN708_HUMAN	reviewed	Zinc finger protein 708 (Zinc finger protein 15) (Zinc finger protein 15-like 1) (Zinc finger protein KOX8)	ZNF708 KOX8 ZNF15 ZNF15L1	Homo sapiens (Human)	499
Q641Q2	Q641Q2	WAC2A_HUMAN	reviewed	WASH complex subunit 2A	WASHC2A FAM21A FAM21B	Homo sapiens (Human)	1341
Q86TX2	Q86TX2	ACOT1_HUMAN	reviewed	Acyl-coenzyme A thioesterase 1 (Acyl-CoA thioesterase 1) (EC 3.1.2.-) (CTE-I) (CTE-Ib) (Inducible cytosolic acyl-coenzyme A thioester hydrolase) (Long chain acyl-CoA thioester hydrolase) (Long chain acyl-CoA hydrolase) (Palmitoyl-coenzyme A thioesterase) (EC 3.1.2.2)	ACOT1 CTE1	Homo sapiens (Human)	421
P06727	P06727	APOA4_HUMAN	reviewed	Apolipoprotein A-IV (Apo-AIV) (ApoA-IV) (Apolipoprotein A4)	APOA4	Homo sapiens (Human)	396
Q9Y235	Q9Y235	ABEC2_HUMAN	reviewed	C->U-editing enzyme APOBEC-2 (EC 3.5.4.36) (mRNA(cytosine(6666)) deaminase 2)	APOBEC2	Homo sapiens (Human)	224
Q4J6C6	Q4J6C6	PPCEL_HUMAN	reviewed	Prolyl endopeptidase-like (EC 3.4.21.-) (Prolylendopeptidase-like)	PREPL KIAA0436	Homo sapiens (Human)	727
Q9BRJ6	Q9BRJ6	CG050_HUMAN	reviewed	Uncharacterized protein C7orf50	C7orf50 FP15621	Homo sapiens (Human)	194
P00326	P00326	ADH1G_HUMAN	reviewed	Alcohol dehydrogenase 1C (EC 1.1.1.1) (Alcohol dehydrogenase subunit gamma)	ADH1C ADH3	Homo sapiens (Human)	375
Q9NP74	Q9NP74	PALMD_HUMAN	reviewed	Palmdelphin (Paralemmin-like protein)	PALMD C1orf11 PALML	Homo sapiens (Human)	551
P62633	P62633	CNBP_HUMAN	reviewed	Cellular nucleic acid-binding protein (CNBP) (Zinc finger protein 9)	CNBP RNF163 ZNF9	Homo sapiens (Human)	177
P0DP01	P0DP01	HV108_HUMAN	reviewed	Immunoglobulin heavy variable 1-8	IGHV1-8	Homo sapiens (Human)	117
A0A1B0GVM5	A0A1B0GVM5	ETDC_HUMAN	reviewed	Embryonic testis differentiation protein homolog C	ETDC	Homo sapiens (Human)	59
Q5VUA4	Q5VUA4	ZN318_HUMAN	reviewed	Zinc finger protein 318 (Endocrine regulatory protein)	ZNF318 HRIHFB2436	Homo sapiens (Human)	2279
Q765P7	Q765P7	MTSS2_HUMAN	reviewed	Protein MTSS 2 (Actin-bundling with BAIAP2 homology protein 1) (ABBA-1) (MTSS1-like protein)	MTSS2 MTSS1L	Homo sapiens (Human)	747
P01597	P01597	KV139_HUMAN	reviewed	Immunoglobulin kappa variable 1-39 (Ig kappa chain V-I region DEE) (Ig kappa chain V-I region Hau) (Ig kappa chain V-I region Mev) (Ig kappa chain V-I region OU) (Ig kappa chain V-I region Walker)	IGKV1-39	Homo sapiens (Human)	117
P07205	P07205	PGK2_HUMAN	reviewed	Phosphoglycerate kinase 2 (EC 2.7.2.3) (Phosphoglycerate kinase, testis specific)	PGK2 PGKB	Homo sapiens (Human)	417
Q9UKP4	Q9UKP4	ATS7_HUMAN	reviewed	A disintegrin and metalloproteinase with thrombospondin motifs 7 (ADAM-TS 7) (ADAM-TS7) (ADAMTS-7) (EC 3.4.24.-) (COMPase)	ADAMTS7	Homo sapiens (Human)	1686
Q9NRY5	Q9NRY5	F1142_HUMAN	reviewed	Protein FAM114A2	FAM114A2 C5orf3	Homo sapiens (Human)	505
P07998	P07998	RNAS1_HUMAN	reviewed	Ribonuclease pancreatic (EC 4.6.1.18) (HP-RNase) (RIB-1) (RNase UpI-1) (Ribonuclease 1) (RNase 1) (Ribonuclease A) (RNase A)	RNASE1 RIB1 RNS1	Homo sapiens (Human)	156
Q9BX97	Q9BX97	PLVAP_HUMAN	reviewed	Plasmalemma vesicle-associated protein (Fenestrated endothelial-linked structure protein) (Plasmalemma vesicle protein 1) (PV-1)	PLVAP FELS PV1	Homo sapiens (Human)	442
Q15637	Q15637	SF01_HUMAN	reviewed	Splicing factor 1 (Mammalian branch point-binding protein) (BBP) (mBBP) (Transcription factor ZFM1) (Zinc finger gene in MEN1 locus) (Zinc finger protein 162)	SF1 ZFM1 ZNF162	Homo sapiens (Human)	639
Q8N8A2	Q8N8A2	ANR44_HUMAN	reviewed	Serine/threonine-protein phosphatase 6 regulatory ankyrin repeat subunit B (PP6-ARS-B) (Serine/threonine-protein phosphatase 6 regulatory subunit ARS-B) (Ankyrin repeat domain-containing protein 44)	ANKRD44	Homo sapiens (Human)	993
P26232	P26232	CTNA2_HUMAN	reviewed	Catenin alpha-2 (Alpha N-catenin) (Alpha-catenin-related protein)	CTNNA2 CAPR	Homo sapiens (Human)	953
P15814	P15814	IGLL1_HUMAN	reviewed	Immunoglobulin lambda-like polypeptide 1 (CD179 antigen-like family member B) (Ig lambda-5) (Immunoglobulin omega polypeptide) (Immunoglobulin-related protein 14.1) (CD antigen CD179b)	IGLL1 IGL1	Homo sapiens (Human)	213
P53367	P53367	ARFP1_HUMAN	reviewed	Arfaptin-1 (ADP-ribosylation factor-interacting protein 1)	ARFIP1	Homo sapiens (Human)	373
O60936	O60936	NOL3_HUMAN	reviewed	Nucleolar protein 3 (Apoptosis repressor with CARD) (Muscle-enriched cytoplasmic protein) (Myp) (Nucleolar protein of 30 kDa) (Nop30)	NOL3 ARC NOP	Homo sapiens (Human)	208
O43566	O43566	RGS14_HUMAN	reviewed	Regulator of G-protein signaling 14 (RGS14)	RGS14	Homo sapiens (Human)	566
Q9H900	Q9H900	ZWILC_HUMAN	reviewed	Protein zwilch homolog (hZwilch)	ZWILCH	Homo sapiens (Human)	591
Q9NVD7	Q9NVD7	PARVA_HUMAN	reviewed	Alpha-parvin (Actopaxin) (CH-ILKBP) (Calponin-like integrin-linked kinase-binding protein) (Matrix-remodeling-associated protein 2)	PARVA MXRA2	Homo sapiens (Human)	372
Q66GS9	Q66GS9	CP135_HUMAN	reviewed	Centrosomal protein of 135 kDa (Cep135) (Centrosomal protein 4)	CEP135 CEP4 KIAA0635	Homo sapiens (Human)	1140
P56159	P56159	GFRA1_HUMAN	reviewed	GDNF family receptor alpha-1 (GDNF receptor alpha-1) (GDNFR-alpha-1) (GFR-alpha-1) (RET ligand 1) (TGF-beta-related neurotrophic factor receptor 1)	GFRA1 GDNFRA RETL1 TRNR1	Homo sapiens (Human)	465
Q7Z434	Q7Z434	MAVS_HUMAN	reviewed	Mitochondrial antiviral-signaling protein (MAVS) (CARD adapter inducing interferon beta) (Cardif) (Interferon beta promoter stimulator protein 1) (IPS-1) (Putative NF-kappa-B-activating protein 031N) (Virus-induced-signaling adapter) (VISA)	MAVS IPS1 KIAA1271 VISA	Homo sapiens (Human)	540
Q9Y388	Q9Y388	RBMX2_HUMAN	reviewed	RNA-binding motif protein, X-linked 2	RBMX2 CGI-79	Homo sapiens (Human)	322
P18065	P18065	IBP2_HUMAN	reviewed	Insulin-like growth factor-binding protein 2 (IBP-2) (IGF-binding protein 2) (IGFBP-2)	IGFBP2 BP2 IBP2	Homo sapiens (Human)	325
Q5H9R7	Q5H9R7	PP6R3_HUMAN	reviewed	Serine/threonine-protein phosphatase 6 regulatory subunit 3 (SAPS domain family member 3) (Sporulation-induced transcript 4-associated protein SAPL)	PPP6R3 C11orf23 KIAA1558 PP6R3 SAPL SAPS3	Homo sapiens (Human)	873
Q5VW32	Q5VW32	BROX_HUMAN	reviewed	BRO1 domain-containing protein BROX (BRO1 domain- and CAAX motif-containing protein)	BROX BROFTI C1orf58	Homo sapiens (Human)	411
P13807	P13807	GYS1_HUMAN	reviewed	Glycogen [starch] synthase, muscle (EC 2.4.1.11)	GYS1 GYS	Homo sapiens (Human)	737
Q9Y4F3	Q9Y4F3	MARF1_HUMAN	reviewed	Meiosis regulator and mRNA stability factor 1 (Limkain-b1) (Meiosis arrest female protein 1)	MARF1 KIAA0430 LKAP	Homo sapiens (Human)	1742
Q02161	Q02161	RHD_HUMAN	reviewed	Blood group Rh(D) polypeptide (RHXIII) (Rh polypeptide 2) (RhPII) (Rhesus D antigen) (CD antigen CD240D)	RHD	Homo sapiens (Human)	417
Q9Y6W5	Q9Y6W5	WASF2_HUMAN	reviewed	Wiskott-Aldrich syndrome protein family member 2 (WASP family protein member 2) (Protein WAVE-2) (Verprolin homology domain-containing protein 2)	WASF2 WAVE2	Homo sapiens (Human)	498
Q16877	Q16877	F264_HUMAN	reviewed	6-phosphofructo-2-kinase/fructose-2,6-bisphosphatase 4 (6PF-2-K/Fru-2,6-P2ase 4) (PFK/FBPase 4) (6PF-2-K/Fru-2,6-P2ase testis-type isozyme) [Includes: 6-phosphofructo-2-kinase (EC 2.7.1.105); Fructose-2,6-bisphosphatase (EC 3.1.3.46)]	PFKFB4	Homo sapiens (Human)	469
P45378	P45378	TNNT3_HUMAN	reviewed	Troponin T, fast skeletal muscle (TnTf) (Beta-TnTF) (Fast skeletal muscle troponin T) (fTnT)	TNNT3	Homo sapiens (Human)	269
Q9NWV4	Q9NWV4	CZIB_HUMAN	reviewed	CXXC motif containing zinc binding protein (UPF0587 protein C1orf123)	CZIB C1orf123	Homo sapiens (Human)	160
Q9BQR3	Q9BQR3	PRS27_HUMAN	reviewed	Serine protease 27 (EC 3.4.21.-) (Marapsin) (Pancreasin)	PRSS27 MPN UNQ1884/PRO4327	Homo sapiens (Human)	290
P14317	P14317	HCLS1_HUMAN	reviewed	Hematopoietic lineage cell-specific protein (Hematopoietic cell-specific LYN substrate 1) (LckBP1) (p75)	HCLS1 HS1	Homo sapiens (Human)	486
Q9UL15	Q9UL15	BAG5_HUMAN	reviewed	BAG family molecular chaperone regulator 5 (BAG-5) (Bcl-2-associated athanogene 5)	BAG5 KIAA0873	Homo sapiens (Human)	447
Q9UQ16	Q9UQ16	DYN3_HUMAN	reviewed	Dynamin-3 (EC 3.6.5.5) (Dynamin, testicular) (T-dynamin)	DNM3 KIAA0820	Homo sapiens (Human)	869
O95613	O95613	PCNT_HUMAN	reviewed	Pericentrin (Kendrin) (Pericentrin-B)	PCNT KIAA0402 PCNT2	Homo sapiens (Human)	3336
Q9NYY8	Q9NYY8	FAKD2_HUMAN	reviewed	FAST kinase domain-containing protein 2, mitochondrial	FASTKD2 KIAA0971	Homo sapiens (Human)	710
Q63HM1	Q63HM1	KFA_HUMAN	reviewed	Kynurenine formamidase (KFA) (KFase) (EC 3.5.1.9) (Arylformamidase) (N-formylkynurenine formamidase) (FKF)	AFMID	Homo sapiens (Human)	303
P18428	P18428	LBP_HUMAN	reviewed	Lipopolysaccharide-binding protein (LBP)	LBP	Homo sapiens (Human)	481
P20930	P20930	FILA_HUMAN	reviewed	Filaggrin	FLG	Homo sapiens (Human)	4061
Q9HBR0	Q9HBR0	S38AA_HUMAN	reviewed	Putative sodium-coupled neutral amino acid transporter 10 (Solute carrier family 38 member 10)	SLC38A10 PP1744	Homo sapiens (Human)	1119
Q15569	Q15569	TESK1_HUMAN	reviewed	Dual specificity testis-specific protein kinase 1 (EC 2.7.12.1) (Testicular protein kinase 1)	TESK1	Homo sapiens (Human)	626
P19876	P19876	CXCL3_HUMAN	reviewed	C-X-C motif chemokine 3 (GRO-gamma(1-73)) (Growth-regulated protein gamma) (GRO-gamma) (Macrophage inflammatory protein 2-beta) (MIP2-beta) [Cleaved into: GRO-gamma(5-73)]	CXCL3 GRO3 GROG SCYB3	Homo sapiens (Human)	107
Q9NRM1	Q9NRM1	ENAM_HUMAN	reviewed	Enamelin	ENAM	Homo sapiens (Human)	1142
P01715	P01715	LV301_HUMAN	reviewed	Immunoglobulin lambda variable 3-1 (Ig lambda chain V-IV region Bau) (Ig lambda chain V-IV region MOL) (Ig lambda chain V-IV region X)	IGLV3-1	Homo sapiens (Human)	115
A0A0C4DH68	A0A0C4DH68	KV224_HUMAN	reviewed	Immunoglobulin kappa variable 2-24	IGKV2-24	Homo sapiens (Human)	120
A0AUZ9	A0AUZ9	KAL1L_HUMAN	reviewed	KAT8 regulatory NSL complex subunit 1-like protein (MSL1v2)	KANSL1L C2orf67	Homo sapiens (Human)	987
Q9NVE5	Q9NVE5	UBP40_HUMAN	reviewed	Ubiquitin carboxyl-terminal hydrolase 40 (EC 3.4.19.12) (Deubiquitinating enzyme 40) (Ubiquitin thioesterase 40) (Ubiquitin-specific-processing protease 40)	USP40	Homo sapiens (Human)	1235
P24593	P24593	IBP5_HUMAN	reviewed	Insulin-like growth factor-binding protein 5 (IBP-5) (IGF-binding protein 5) (IGFBP-5)	IGFBP5 IBP5	Homo sapiens (Human)	272
Q96ST3	Q96ST3	SIN3A_HUMAN	reviewed	Paired amphipathic helix protein Sin3a (Histone deacetylase complex subunit Sin3a) (Transcriptional corepressor Sin3a)	SIN3A	Homo sapiens (Human)	1273
Q9UDY4	Q9UDY4	DNJB4_HUMAN	reviewed	DnaJ homolog subfamily B member 4 (Heat shock 40 kDa protein 1 homolog) (HSP40 homolog) (Heat shock protein 40 homolog) (Human liver DnaJ-like protein)	DNAJB4 DNAJW HLJ1	Homo sapiens (Human)	337
P22612	P22612	KAPCG_HUMAN	reviewed	cAMP-dependent protein kinase catalytic subunit gamma (PKA C-gamma) (EC 2.7.11.11)	PRKACG	Homo sapiens (Human)	351
Q96IY4	Q96IY4	CBPB2_HUMAN	reviewed	Carboxypeptidase B2 (EC 3.4.17.20) (Carboxypeptidase U) (CPU) (Plasma carboxypeptidase B) (pCPB) (Thrombin-activable fibrinolysis inhibitor) (TAFI)	CPB2	Homo sapiens (Human)	423
Q8WZA0	Q8WZA0	LZIC_HUMAN	reviewed	Protein LZIC (Leucine zipper and CTNNBIP1 domain-containing protein) (Leucine zipper and ICAT homologous domain-containing protein)	LZIC	Homo sapiens (Human)	190
P78385	P78385	KRT83_HUMAN	reviewed	Keratin, type II cuticular Hb3 (Hair keratin K2.10) (Keratin-83) (K83) (Type II hair keratin Hb3) (Type-II keratin Kb23)	KRT83 KRTHB3	Homo sapiens (Human)	493
Q8TD16	Q8TD16	BICD2_HUMAN	reviewed	Protein bicaudal D homolog 2 (Bic-D 2)	BICD2 KIAA0699	Homo sapiens (Human)	824
Q13156	Q13156	RFA4_HUMAN	reviewed	Replication protein A 30 kDa subunit (RP-A p30) (Replication factor A protein 4) (RF-A protein 4)	RPA4	Homo sapiens (Human)	261
Q9UL52	Q9UL52	TM11E_HUMAN	reviewed	Transmembrane protease serine 11E (EC 3.4.21.-) (Serine protease DESC1) (Transmembrane protease serine 11E2) [Cleaved into: Transmembrane protease serine 11E non-catalytic chain; Transmembrane protease serine 11E catalytic chain]	TMPRSS11E DESC1 TMPRSS11E2 UNQ742/PRO1461	Homo sapiens (Human)	423
Q16853	Q16853	AOC3_HUMAN	reviewed	Membrane primary amine oxidase (EC 1.4.3.21) (Copper amine oxidase) (HPAO) (Semicarbazide-sensitive amine oxidase) (SSAO) (Vascular adhesion protein 1) (VAP-1)	AOC3 VAP1	Homo sapiens (Human)	763
Q9H1K0	Q9H1K0	RBNS5_HUMAN	reviewed	Rabenosyn-5 (110 kDa protein) (FYVE finger-containing Rab5 effector protein rabenosyn-5) (RAB effector RBSN) (Zinc finger FYVE domain-containing protein 20)	RBSN ZFYVE20	Homo sapiens (Human)	784
Q2M1P5	Q2M1P5	KIF7_HUMAN	reviewed	Kinesin-like protein KIF7	KIF7 UNQ340/PRO539	Homo sapiens (Human)	1343
Q9NQL2	Q9NQL2	RRAGD_HUMAN	reviewed	Ras-related GTP-binding protein D (Rag D) (RagD)	RRAGD	Homo sapiens (Human)	400
Q9H5N1	Q9H5N1	RABE2_HUMAN	reviewed	Rab GTPase-binding effector protein 2 (Rabaptin-5beta)	RABEP2 RABPT5B	Homo sapiens (Human)	569
P54753	P54753	EPHB3_HUMAN	reviewed	Ephrin type-B receptor 3 (EC 2.7.10.1) (EPH-like tyrosine kinase 2) (EPH-like kinase 2) (Embryonic kinase 2) (EK2) (hEK2) (Tyrosine-protein kinase TYRO6)	EPHB3 ETK2 HEK2 TYRO6	Homo sapiens (Human)	998
P31431	P31431	SDC4_HUMAN	reviewed	Syndecan-4 (SYND4) (Amphiglycan) (Ryudocan core protein)	SDC4	Homo sapiens (Human)	198
O94759	O94759	TRPM2_HUMAN	reviewed	Transient receptor potential cation channel subfamily M member 2 (Estrogen-responsive element-associated gene 1 protein) (Long transient receptor potential channel 2) (LTrpC-2) (LTrpC2) (Transient receptor potential channel 7) (TrpC7) (Transient receptor potential melastatin 2)	TRPM2 EREG1 KNP3 LTRPC2 TRPC7	Homo sapiens (Human)	1503
Q14651	Q14651	PLSI_HUMAN	reviewed	Plastin-1 (Intestine-specific plastin) (I-plastin)	PLS1	Homo sapiens (Human)	629
P0CG47	P0CG47	UBB_HUMAN	reviewed	Polyubiquitin-B [Cleaved into: Ubiquitin]	UBB	Homo sapiens (Human)	229
Q8N436	Q8N436	CPXM2_HUMAN	reviewed	Inactive carboxypeptidase-like protein X2	CPXM2 CPX2 UNQ676/PRO1310	Homo sapiens (Human)	756
Q9GZZ9	Q9GZZ9	UBA5_HUMAN	reviewed	Ubiquitin-like modifier-activating enzyme 5 (Ubiquitin-activating enzyme 5) (ThiFP1) (UFM1-activating enzyme) (Ubiquitin-activating enzyme E1 domain-containing protein 1)	UBA5 UBE1DC1	Homo sapiens (Human)	404
Q96QU8	Q96QU8	XPO6_HUMAN	reviewed	Exportin-6 (Exp6) (Ran-binding protein 20)	XPO6 KIAA0370 RANBP20	Homo sapiens (Human)	1125
Q9UKR0	Q9UKR0	KLK12_HUMAN	reviewed	Kallikrein-12 (EC 3.4.21.-) (Kallikrein-like protein 5) (KLK-L5)	KLK12 KLKL5 UNQ669/PRO1303	Homo sapiens (Human)	248
O43447	O43447	PPIH_HUMAN	reviewed	Peptidyl-prolyl cis-trans isomerase H (PPIase H) (EC 5.2.1.8) (Rotamase H) (Small nuclear ribonucleoprotein particle-specific cyclophilin H) (CypH) (U-snRNP-associated cyclophilin SnuCyp-20) (USA-CYP)	PPIH CYP20 CYPH	Homo sapiens (Human)	177
Q53SF7	Q53SF7	COBL1_HUMAN	reviewed	Cordon-bleu protein-like 1	COBLL1 KIAA0977	Homo sapiens (Human)	1128
P24592	P24592	IBP6_HUMAN	reviewed	Insulin-like growth factor-binding protein 6 (IBP-6) (IGF-binding protein 6) (IGFBP-6)	IGFBP6 IBP6	Homo sapiens (Human)	240
P42566	P42566	EPS15_HUMAN	reviewed	Epidermal growth factor receptor substrate 15 (Protein Eps15) (Protein AF-1p)	EPS15 AF1P	Homo sapiens (Human)	896
Q9UNQ2	Q9UNQ2	DIM1_HUMAN	reviewed	Probable dimethyladenosine transferase (EC 2.1.1.183) (DIM1 dimethyladenosine transferase 1 homolog) (DIM1 dimethyladenosine transferase 1-like) (Probable 18S rRNA (adenine(1779)-N(6)/adenine(1780)-N(6))-dimethyltransferase) (Probable 18S rRNA dimethylase) (Probable S-adenosylmethionine-6-N',N'-adenosyl(rRNA) dimethyltransferase)	DIMT1 DIMT1L HUSSY-05	Homo sapiens (Human)	313
Q9NP97	Q9NP97	DLRB1_HUMAN	reviewed	Dynein light chain roadblock-type 1 (Bithoraxoid-like protein) (BLP) (Dynein light chain 2A, cytoplasmic) (Dynein-associated protein Km23) (Roadblock domain-containing protein 1)	DYNLRB1 BITH DNCL2A DNLC2A ROBLD1 HSPC162	Homo sapiens (Human)	96
A0A0C4DH67	A0A0C4DH67	KV108_HUMAN	reviewed	Immunoglobulin kappa variable 1-8	IGKV1-8	Homo sapiens (Human)	115
Q8WVY7	Q8WVY7	UBCP1_HUMAN	reviewed	Ubiquitin-like domain-containing CTD phosphatase 1 (EC 3.1.3.16) (Nuclear proteasome inhibitor UBLCP1)	UBLCP1	Homo sapiens (Human)	318
P0DP04	P0DP04	HV43D_HUMAN	reviewed	Immunoglobulin heavy variable 3-43D	IGHV3-43D	Homo sapiens (Human)	118
Q8IYI6	Q8IYI6	EXOC8_HUMAN	reviewed	Exocyst complex component 8 (Exocyst complex 84 kDa subunit)	EXOC8	Homo sapiens (Human)	725
Q9BVG4	Q9BVG4	PBDC1_HUMAN	reviewed	Protein PBDC1 (Polysaccharide biosynthesis domain-containing protein 1)	PBDC1 CXorf26	Homo sapiens (Human)	233
Q14533	Q14533	KRT81_HUMAN	reviewed	Keratin, type II cuticular Hb1 (Hair keratin K2.9) (Keratin, hair, basic, 1) (Keratin-81) (K81) (Metastatic lymph node 137 gene protein) (MLN 137) (Type II hair keratin Hb1) (Type-II keratin Kb21) (ghHKb1) (ghHb1)	KRT81 KRTHB1 MLN137	Homo sapiens (Human)	505
P01782	P01782	HV309_HUMAN	reviewed	Immunoglobulin heavy variable 3-9 (Ig heavy chain V-III region DOB)	IGHV3-9	Homo sapiens (Human)	118
Q5T011	Q5T011	SZT2_HUMAN	reviewed	KICSTOR complex protein SZT2 (Seizure threshold 2 protein homolog)	SZT2 C1orf84 KIAA0467	Homo sapiens (Human)	3432
P20290	P20290	BTF3_HUMAN	reviewed	Transcription factor BTF3 (Nascent polypeptide-associated complex subunit beta) (NAC-beta) (RNA polymerase B transcription factor 3)	BTF3 NACB OK/SW-cl.8	Homo sapiens (Human)	206
A0A0A0MS15	A0A0A0MS15	HV349_HUMAN	reviewed	Immunoglobulin heavy variable 3-49	IGHV3-49	Homo sapiens (Human)	119
P57105	P57105	SYJ2B_HUMAN	reviewed	Synaptojanin-2-binding protein (Mitochondrial outer membrane protein 25)	SYNJ2BP OMP25	Homo sapiens (Human)	145
O75410	O75410	TACC1_HUMAN	reviewed	Transforming acidic coiled-coil-containing protein 1 (Gastric cancer antigen Ga55) (Taxin-1)	TACC1 KIAA1103	Homo sapiens (Human)	805
Q96C86	Q96C86	DCPS_HUMAN	reviewed	m7GpppX diphosphatase (EC 3.6.1.59) (DCS-1) (Decapping scavenger enzyme) (Hint-related 7meGMP-directed hydrolase) (Histidine triad nucleotide-binding protein 5) (Histidine triad protein member 5) (HINT-5) (Scavenger mRNA-decapping enzyme DcpS)	DCPS DCS1 HINT5 HSPC015	Homo sapiens (Human)	337
P09326	P09326	CD48_HUMAN	reviewed	CD48 antigen (B-lymphocyte activation marker BLAST-1) (BCM1 surface antigen) (Leukocyte antigen MEM-102) (SLAM family member 2) (SLAMF2) (Signaling lymphocytic activation molecule 2) (TCT.1) (CD antigen CD48)	CD48 BCM1 BLAST1	Homo sapiens (Human)	243
O14686	O14686	KMT2D_HUMAN	reviewed	Histone-lysine N-methyltransferase 2D (Lysine N-methyltransferase 2D) (EC 2.1.1.354) (ALL1-related protein) (Myeloid/lymphoid or mixed-lineage leukemia protein 2)	KMT2D ALR MLL2 MLL4	Homo sapiens (Human)	5537
Q8NHM4	Q8NHM4	TRY6_HUMAN	reviewed	Putative trypsin-6 (EC 3.4.21.4) (Serine protease 3 pseudogene 2) (Trypsinogen C)	PRSS3P2 T6 TRY6	Homo sapiens (Human)	247
A0A075B6K4	A0A075B6K4	LV310_HUMAN	reviewed	Immunoglobulin lambda variable 3-10	IGLV3-10	Homo sapiens (Human)	115
Q9ULD0	Q9ULD0	OGDHL_HUMAN	reviewed	2-oxoglutarate dehydrogenase-like, mitochondrial (EC 1.2.4.-) (2-oxoglutarate dehydrogenase complex component E1-like) (OGDC-E1-like) (Alpha-ketoglutarate dehydrogenase-like)	OGDHL KIAA1290	Homo sapiens (Human)	1010
Q9C073	Q9C073	F117A_HUMAN	reviewed	Protein FAM117A (C/EBP-induced protein)	FAM117A	Homo sapiens (Human)	453
A0A0B4J1U7	A0A0B4J1U7	HV601_HUMAN	reviewed	Immunoglobulin heavy variable 6-1	IGHV6-1	Homo sapiens (Human)	121
Q9Y228	Q9Y228	T3JAM_HUMAN	reviewed	TRAF3-interacting JNK-activating modulator (TRAF3-interacting protein 3)	TRAF3IP3 T3JAM	Homo sapiens (Human)	551
Q2UY09	Q2UY09	COSA1_HUMAN	reviewed	Collagen alpha-1(XXVIII) chain	COL28A1 COL28	Homo sapiens (Human)	1125
P07359	P07359	GP1BA_HUMAN	reviewed	Platelet glycoprotein Ib alpha chain (GP-Ib alpha) (GPIb-alpha) (GPIbA) (Glycoprotein Ibalpha) (Antigen CD42b-alpha) (CD antigen CD42b) [Cleaved into: Glycocalicin]	GP1BA	Homo sapiens (Human)	652
O60309	O60309	L37A3_HUMAN	reviewed	Leucine-rich repeat-containing protein 37A3	LRRC37A3 KIAA0563	Homo sapiens (Human)	1634
Q0JRZ9	Q0JRZ9	FCHO2_HUMAN	reviewed	F-BAR domain only protein 2	FCHO2	Homo sapiens (Human)	810
Q9UMN6	Q9UMN6	KMT2B_HUMAN	reviewed	Histone-lysine N-methyltransferase 2B (Lysine N-methyltransferase 2B) (EC 2.1.1.354) (Myeloid/lymphoid or mixed-lineage leukemia protein 4) (Trithorax homolog 2) (WW domain-binding protein 7) (WBP-7)	KMT2B HRX2 KIAA0304 MLL2 MLL4 TRX2 WBP7	Homo sapiens (Human)	2715
Q3KQU3	Q3KQU3	MA7D1_HUMAN	reviewed	MAP7 domain-containing protein 1 (Arginine/proline-rich coiled-coil domain-containing protein 1) (Proline/arginine-rich coiled-coil domain-containing protein 1)	MAP7D1 KIAA1187 PARCC1 RPRC1 PP2464	Homo sapiens (Human)	841
Q12802	Q12802	AKP13_HUMAN	reviewed	A-kinase anchor protein 13 (AKAP-13) (AKAP-Lbc) (Breast cancer nuclear receptor-binding auxiliary protein) (Guanine nucleotide exchange factor Lbc) (Human thyroid-anchoring protein 31) (Lymphoid blast crisis oncogene) (LBC oncogene) (Non-oncogenic Rho GTPase-specific GTP exchange factor) (Protein kinase A-anchoring protein 13) (PRKA13) (p47)	AKAP13 BRX HT31 LBC	Homo sapiens (Human)	2813
P15309	P15309	PPAP_HUMAN	reviewed	Prostatic acid phosphatase (PAP) (EC 3.1.3.2) (5'-nucleotidase) (5'-NT) (EC 3.1.3.5) (Acid phosphatase 3) (Ecto-5'-nucleotidase) (Thiamine monophosphatase) (TMPase) [Cleaved into: PAPf39]	ACP3 ACPP	Homo sapiens (Human)	386
Q9UGR2	Q9UGR2	Z3H7B_HUMAN	reviewed	Zinc finger CCCH domain-containing protein 7B (Rotavirus 'X'-associated non-structural protein) (RoXaN)	ZC3H7B KIAA1031	Homo sapiens (Human)	977
P19320	P19320	VCAM1_HUMAN	reviewed	Vascular cell adhesion protein 1 (V-CAM 1) (VCAM-1) (INCAM-100) (CD antigen CD106)	VCAM1	Homo sapiens (Human)	739
Q7L5Y1	Q7L5Y1	ENOF1_HUMAN	reviewed	Mitochondrial enolase superfamily member 1 (EC 4.2.1.68) (Antisense RNA to thymidylate synthase) (rTS) (L-fuconate dehydratase)	ENOSF1 RTS TYMSAS	Homo sapiens (Human)	443
Q9P2M4	Q9P2M4	TBC14_HUMAN	reviewed	TBC1 domain family member 14	TBC1D14 KIAA1322	Homo sapiens (Human)	693
P15259	P15259	PGAM2_HUMAN	reviewed	Phosphoglycerate mutase 2 (EC 5.4.2.11) (EC 5.4.2.4) (BPG-dependent PGAM 2) (Muscle-specific phosphoglycerate mutase) (Phosphoglycerate mutase isozyme M) (PGAM-M)	PGAM2 PGAMM	Homo sapiens (Human)	253
Q96AH0	Q96AH0	SOSB2_HUMAN	reviewed	SOSS complex subunit B2 (Nucleic acid-binding protein 1) (Oligonucleotide/oligosaccharide-binding fold-containing protein 2A) (Sensor of single-strand DNA complex subunit B2) (Sensor of ssDNA subunit B2) (SOSS-B2) (Single-stranded DNA-binding protein 2) (hSSB2)	NABP1 OBFC2A SSB2	Homo sapiens (Human)	204
Q8IXS6	Q8IXS6	PALM2_HUMAN	reviewed	Paralemmin-2	PALM2	Homo sapiens (Human)	379
Q86UP6	Q86UP6	CUZD1_HUMAN	reviewed	CUB and zona pellucida-like domain-containing protein 1 (CUB and ZP domain-containing protein 1) (Transmembrane protein UO-44)	CUZD1 UNQ224/PRO257	Homo sapiens (Human)	607
Q9UM54	Q9UM54	MYO6_HUMAN	reviewed	Unconventional myosin-VI (Unconventional myosin-6)	MYO6 KIAA0389	Homo sapiens (Human)	1294
Q9H1U4	Q9H1U4	MEGF9_HUMAN	reviewed	Multiple epidermal growth factor-like domains protein 9 (Multiple EGF-like domains protein 9) (Epidermal growth factor-like protein 5) (EGF-like protein 5)	MEGF9 EGFL5 KIAA0818 UNQ671/PRO1305	Homo sapiens (Human)	602
P05154	P05154	IPSP_HUMAN	reviewed	Plasma serine protease inhibitor (Acrosomal serine protease inhibitor) (Plasminogen activator inhibitor 3) (PAI-3) (PAI3) (Protein C inhibitor) (PCI) (Serpin A5)	SERPINA5 PCI PLANH3 PROCI	Homo sapiens (Human)	406
O94911	O94911	ABCA8_HUMAN	reviewed	ATP-binding cassette sub-family A member 8	ABCA8 KIAA0822	Homo sapiens (Human)	1581
Q6NUJ1	Q6NUJ1	SAPL1_HUMAN	reviewed	Proactivator polypeptide-like 1 [Cleaved into: Saposin A-like; Saposin B-Val-like; Saposin B-like; Saposin C-like; Saposin D-like]	PSAPL1	Homo sapiens (Human)	521
Q9Y2K3	Q9Y2K3	MYH15_HUMAN	reviewed	Myosin-15 (Myosin heavy chain 15)	MYH15 KIAA1000	Homo sapiens (Human)	1946
Q9Y520	Q9Y520	PRC2C_HUMAN	reviewed	Protein PRRC2C (BAT2 domain-containing protein 1) (HBV X-transactivated gene 2 protein) (HBV XAg-transactivated protein 2) (HLA-B-associated transcript 2-like 2) (Proline-rich and coiled-coil-containing protein 2C)	PRRC2C BAT2D1 BAT2L2 KIAA1096 XTP2	Homo sapiens (Human)	2896
Q8NB12	Q8NB12	SMYD1_HUMAN	reviewed	Histone-lysine N-methyltransferase SMYD1 (EC 2.1.1.354) (SET and MYND domain-containing protein 1)	SMYD1	Homo sapiens (Human)	490
Q5FWF6	Q5FWF6	ZN789_HUMAN	reviewed	Zinc finger protein 789	ZNF789	Homo sapiens (Human)	425
Q13643	Q13643	FHL3_HUMAN	reviewed	Four and a half LIM domains protein 3 (FHL-3) (Skeletal muscle LIM-protein 2) (SLIM-2)	FHL3 SLIM2	Homo sapiens (Human)	280
P29965	P29965	CD40L_HUMAN	reviewed	CD40 ligand (CD40-L) (T-cell antigen Gp39) (TNF-related activation protein) (TRAP) (Tumor necrosis factor ligand superfamily member 5) (CD antigen CD154) [Cleaved into: CD40 ligand, membrane form; CD40 ligand, soluble form (sCD40L)]	CD40LG CD40L TNFSF5 TRAP	Homo sapiens (Human)	261
P55083	P55083	MFAP4_HUMAN	reviewed	Microfibril-associated glycoprotein 4	MFAP4	Homo sapiens (Human)	255
Q7Z3B1	Q7Z3B1	NEGR1_HUMAN	reviewed	Neuronal growth regulator 1 (IgLON family member 4)	NEGR1 IGLON4 UNQ2433/PRO4993	Homo sapiens (Human)	354
Q6E0U4	Q6E0U4	DMKN_HUMAN	reviewed	Dermokine (Epidermis-specific secreted protein SK30/SK89)	DMKN UNQ729/PRO1411	Homo sapiens (Human)	476
P24844	P24844	MYL9_HUMAN	reviewed	Myosin regulatory light polypeptide 9 (20 kDa myosin light chain) (LC20) (MLC-2C) (Myosin RLC) (Myosin regulatory light chain 2, smooth muscle isoform) (Myosin regulatory light chain 9) (Myosin regulatory light chain MRLC1)	MYL9 MLC2 MRLC1 MYRL2	Homo sapiens (Human)	172
Q8IYU4	Q8IYU4	UBQLN_HUMAN	reviewed	Ubiquilin-like protein	UBQLNL	Homo sapiens (Human)	475
P56270	P56270	MAZ_HUMAN	reviewed	Myc-associated zinc finger protein (MAZI) (Pur-1) (Purine-binding transcription factor) (Serum amyloid A-activating factor-1) (SAF-1) (Transcription factor Zif87) (ZF87) (Zinc finger protein 801)	MAZ ZNF801	Homo sapiens (Human)	477
P24298	P24298	ALAT1_HUMAN	reviewed	Alanine aminotransferase 1 (ALT1) (EC 2.6.1.2) (Glutamate pyruvate transaminase 1) (GPT 1) (Glutamic--alanine transaminase 1) (Glutamic--pyruvic transaminase 1)	GPT AAT1 GPT1	Homo sapiens (Human)	496
Q9HBA9	Q9HBA9	FOH1B_HUMAN	reviewed	Putative N-acetylated-alpha-linked acidic dipeptidase (NAALADase) (EC 3.4.-.-) (Cell growth-inhibiting gene 26 protein) (Prostate-specific membrane antigen-like protein) (Putative folate hydrolase 1B)	FOLH1B PSMAL GIG26	Homo sapiens (Human)	442
P78332	P78332	RBM6_HUMAN	reviewed	RNA-binding protein 6 (Lung cancer antigen NY-LU-12) (Protein G16) (RNA-binding motif protein 6) (RNA-binding protein DEF-3)	RBM6 DEF3	Homo sapiens (Human)	1123
Q9UN76	Q9UN76	S6A14_HUMAN	reviewed	Sodium- and chloride-dependent neutral and basic amino acid transporter B(0+) (Amino acid transporter ATB0+) (Solute carrier family 6 member 14)	SLC6A14	Homo sapiens (Human)	642
Q96IR2	Q96IR2	ZN845_HUMAN	reviewed	Zinc finger protein 845	ZNF845	Homo sapiens (Human)	970
Q9UMX5	Q9UMX5	NENF_HUMAN	reviewed	Neudesin (Cell immortalization-related protein 2) (Neuron-derived neurotrophic factor) (Protein GIG47) (Secreted protein of unknown function) (SPUF protein)	NENF CIR2 SPUF	Homo sapiens (Human)	172
P52943	P52943	CRIP2_HUMAN	reviewed	Cysteine-rich protein 2 (CRP-2) (Protein ESP1)	CRIP2 CRP2	Homo sapiens (Human)	208
Q9Y450	Q9Y450	HBS1L_HUMAN	reviewed	HBS1-like protein (ERFS)	HBS1L HBS1 KIAA1038	Homo sapiens (Human)	684
Q9Y4E1	Q9Y4E1	WAC2C_HUMAN	reviewed	WASH complex subunit 2C (Vaccinia virus penetration factor) (VPEF)	WASHC2C FAM21C KIAA0592 VPEF	Homo sapiens (Human)	1320
P29972	P29972	AQP1_HUMAN	reviewed	Aquaporin-1 (AQP-1) (Aquaporin-CHIP) (Urine water channel) (Water channel protein for red blood cells and kidney proximal tubule)	AQP1 CHIP28	Homo sapiens (Human)	269
Q8N5G2	Q8N5G2	MACOI_HUMAN	reviewed	Macoilin (Macoilin-1) (Transmembrane protein 57)	MACO1 TMEM57	Homo sapiens (Human)	664
P21695	P21695	GPDA_HUMAN	reviewed	Glycerol-3-phosphate dehydrogenase [NAD(+)], cytoplasmic (GPD-C) (GPDH-C) (EC 1.1.1.8)	GPD1	Homo sapiens (Human)	349
P50607	P50607	TUB_HUMAN	reviewed	Tubby protein homolog	TUB	Homo sapiens (Human)	506
O14828	O14828	SCAM3_HUMAN	reviewed	Secretory carrier-associated membrane protein 3 (Secretory carrier membrane protein 3)	SCAMP3 C1orf3 PROPIN1	Homo sapiens (Human)	347
Q14055	Q14055	CO9A2_HUMAN	reviewed	Collagen alpha-2(IX) chain	COL9A2	Homo sapiens (Human)	689
Q9BUP0	Q9BUP0	EFHD1_HUMAN	reviewed	EF-hand domain-containing protein D1 (EF-hand domain-containing protein 1) (Swiprosin-2)	EFHD1 SWS2 PP3051	Homo sapiens (Human)	239
Q9NR46	Q9NR46	SHLB2_HUMAN	reviewed	Endophilin-B2 (SH3 domain-containing GRB2-like protein B2)	SH3GLB2 KIAA1848 PP578	Homo sapiens (Human)	395
Q16821	Q16821	PPR3A_HUMAN	reviewed	Protein phosphatase 1 regulatory subunit 3A (Protein phosphatase 1 glycogen-associated regulatory subunit) (Protein phosphatase type-1 glycogen targeting subunit) (RG1)	PPP1R3A PP1G	Homo sapiens (Human)	1122
P78549	P78549	NTH_HUMAN	reviewed	Endonuclease III-like protein 1 (hNTH1) (EC 3.2.2.-) (EC 4.2.99.18) (Bifunctional DNA N-glycosylase/DNA-(apurinic or apyrimidinic site) lyase) (DNA glycosylase/AP lyase)	NTHL1 NTH1 OCTS3	Homo sapiens (Human)	312
O43181	O43181	NDUS4_HUMAN	reviewed	NADH dehydrogenase [ubiquinone] iron-sulfur protein 4, mitochondrial (Complex I-18 kDa) (CI-18 kDa) (Complex I-AQDQ) (CI-AQDQ) (NADH-ubiquinone oxidoreductase 18 kDa subunit)	NDUFS4	Homo sapiens (Human)	175
P35542	P35542	SAA4_HUMAN	reviewed	Serum amyloid A-4 protein (Constitutively expressed serum amyloid A protein) (C-SAA)	SAA4 CSAA	Homo sapiens (Human)	130
Q6V0I7	Q6V0I7	FAT4_HUMAN	reviewed	Protocadherin Fat 4 (hFat4) (Cadherin family member 14) (FAT tumor suppressor homolog 4) (Fat-like cadherin protein FAT-J)	FAT4 CDHF14 FATJ Nbla00548	Homo sapiens (Human)	4981
Q96P70	Q96P70	IPO9_HUMAN	reviewed	Importin-9 (Imp9) (Ran-binding protein 9) (RanBP9)	IPO9 IMP9 KIAA1192 RANBP9 HSPC273	Homo sapiens (Human)	1041
P35030	P35030	TRY3_HUMAN	reviewed	Trypsin-3 (EC 3.4.21.4) (Brain trypsinogen) (Mesotrypsin) (Mesotrypsinogen) (Serine protease 3) (Serine protease 4) (Trypsin III) (Trypsin IV)	PRSS3 PRSS4 TRY3 TRY4	Homo sapiens (Human)	304
Q86Z14	Q86Z14	KLOTB_HUMAN	reviewed	Beta-klotho (BKL) (BetaKlotho) (Klotho beta-like protein)	KLB	Homo sapiens (Human)	1044
P36269	P36269	GGT5_HUMAN	reviewed	Glutathione hydrolase 5 proenzyme (EC 3.4.19.13) (Gamma-glutamyl transpeptidase-related enzyme) (GGT-rel) (Gamma-glutamyltransferase 5) (GGT 5) (EC 2.3.2.2) (Gamma-glutamyltransferase-like activity 1) (Gamma-glutamyltranspeptidase 5) (Leukotriene-C4 hydrolase) (EC 3.4.19.14) [Cleaved into: Glutathione hydrolase 5 heavy chain; Glutathione hydrolase 5 light chain]	GGT5 GGTLA1	Homo sapiens (Human)	586
B9ZVM9	B9ZVM9	TCP2L_HUMAN	reviewed	T-complex protein 10A homolog 2 (T-complex 10-like protein 2)	TCP10L2	Homo sapiens (Human)	353
P63302	P63302	SELW_HUMAN	reviewed	Selenoprotein W (SelW)	SELENOW SELW SEPW1	Homo sapiens (Human)	87
Q13451	Q13451	FKBP5_HUMAN	reviewed	Peptidyl-prolyl cis-trans isomerase FKBP5 (PPIase FKBP5) (EC 5.2.1.8) (51 kDa FK506-binding protein) (51 kDa FKBP) (FKBP-51) (54 kDa progesterone receptor-associated immunophilin) (Androgen-regulated protein 6) (FF1 antigen) (FK506-binding protein 5) (FKBP-5) (FKBP54) (p54) (HSP90-binding immunophilin) (Rotamase)	FKBP5 AIG6 FKBP51	Homo sapiens (Human)	457
Q9NZU5	Q9NZU5	LMCD1_HUMAN	reviewed	LIM and cysteine-rich domains protein 1 (Dyxin)	LMCD1	Homo sapiens (Human)	365
A8MU46	A8MU46	SMTL1_HUMAN	reviewed	Smoothelin-like protein 1	SMTNL1	Homo sapiens (Human)	494
Q9H0M0	Q9H0M0	WWP1_HUMAN	reviewed	NEDD4-like E3 ubiquitin-protein ligase WWP1 (EC 2.3.2.26) (Atrophin-1-interacting protein 5) (AIP5) (HECT-type E3 ubiquitin transferase WWP1) (TGIF-interacting ubiquitin ligase 1) (Tiul1) (WW domain-containing protein 1)	WWP1	Homo sapiens (Human)	922
O75603	O75603	GCM2_HUMAN	reviewed	Chorion-specific transcription factor GCMb (hGCMb) (GCM motif protein 2) (Glial cells missing homolog 2)	GCM2 GCMB	Homo sapiens (Human)	506
Q08AI8	Q08AI8	MB214_HUMAN	reviewed	Protein mab-21-like 4	MAB21L4 C2orf54	Homo sapiens (Human)	447
P04432	P04432	KVD39_HUMAN	reviewed	Immunoglobulin kappa variable 1D-39 (Ig kappa chain V-I region Daudi)	IGKV1D-39	Homo sapiens (Human)	117
O60664	O60664	PLIN3_HUMAN	reviewed	Perilipin-3 (47 kDa mannose 6-phosphate receptor-binding protein) (47 kDa MPR-binding protein) (Cargo selection protein TIP47) (Mannose-6-phosphate receptor-binding protein 1) (Placental protein 17) (PP17)	PLIN3 M6PRBP1 TIP47	Homo sapiens (Human)	434
P21709	P21709	EPHA1_HUMAN	reviewed	Ephrin type-A receptor 1 (hEpha1) (EC 2.7.10.1) (EPH tyrosine kinase) (EPH tyrosine kinase 1) (Erythropoietin-producing hepatoma receptor) (Tyrosine-protein kinase receptor EPH)	EPHA1 EPH EPHT EPHT1	Homo sapiens (Human)	976
Q8NA03	Q8NA03	FSIP1_HUMAN	reviewed	Fibrous sheath-interacting protein 1	FSIP1 HSD10	Homo sapiens (Human)	581
Q9NSC2	Q9NSC2	SALL1_HUMAN	reviewed	Sal-like protein 1 (Spalt-like transcription factor 1) (Zinc finger protein 794) (Zinc finger protein SALL1) (Zinc finger protein Spalt-1) (HSal1) (Sal-1)	SALL1 SAL1 ZNF794	Homo sapiens (Human)	1324
P40123	P40123	CAP2_HUMAN	reviewed	Adenylyl cyclase-associated protein 2 (CAP 2)	CAP2	Homo sapiens (Human)	477
A6NDG6	A6NDG6	PGP_HUMAN	reviewed	Glycerol-3-phosphate phosphatase (G3PP) (EC 3.1.3.21) (Aspartate-based ubiquitous Mg(2+)-dependent phosphatase) (AUM) (EC 3.1.3.48) (Phosphoglycolate phosphatase) (PGP)	PGP	Homo sapiens (Human)	321
Q13009	Q13009	TIAM1_HUMAN	reviewed	T-lymphoma invasion and metastasis-inducing protein 1 (TIAM-1)	TIAM1	Homo sapiens (Human)	1591
P10916	P10916	MLRV_HUMAN	reviewed	Myosin regulatory light chain 2, ventricular/cardiac muscle isoform (MLC-2) (MLC-2v) (Cardiac myosin light chain 2) (Myosin light chain 2, slow skeletal/ventricular muscle isoform) (MLC-2s/v) (Ventricular myosin light chain 2)	MYL2 MLC2	Homo sapiens (Human)	166
Q6BCY4	Q6BCY4	NB5R2_HUMAN	reviewed	NADH-cytochrome b5 reductase 2 (b5R.2) (EC 1.6.2.2)	CYB5R2	Homo sapiens (Human)	276
Q86U42	Q86U42	PABP2_HUMAN	reviewed	Polyadenylate-binding protein 2 (PABP-2) (Poly(A)-binding protein 2) (Nuclear poly(A)-binding protein 1) (Poly(A)-binding protein II) (PABII) (Polyadenylate-binding nuclear protein 1)	PABPN1 PAB2 PABP2	Homo sapiens (Human)	306
Q52LW3	Q52LW3	RHG29_HUMAN	reviewed	Rho GTPase-activating protein 29 (PTPL1-associated RhoGAP protein 1) (Rho-type GTPase-activating protein 29)	ARHGAP29 PARG1	Homo sapiens (Human)	1261
Q86X51	Q86X51	EZHIP_HUMAN	reviewed	EZH inhibitory protein	EZHIP CXorf67	Homo sapiens (Human)	503
Q9C0B1	Q9C0B1	FTO_HUMAN	reviewed	Alpha-ketoglutarate-dependent dioxygenase FTO (Fat mass and obesity-associated protein) (U6 small nuclear RNA (2'-O-methyladenosine-N(6)-)-demethylase FTO) (EC 1.14.11.-) (U6 small nuclear RNA N(6)-methyladenosine-demethylase FTO) (EC 1.14.11.-) (mRNA (2'-O-methyladenosine-N(6)-)-demethylase FTO) (m6A(m)-demethylase FTO) (EC 1.14.11.-) (mRNA N(6)-methyladenosine demethylase FTO) (EC 1.14.11.53) (…	FTO KIAA1752	Homo sapiens (Human)	505
Q9BPY8	Q9BPY8	HOP_HUMAN	reviewed	Homeodomain-only protein (Lung cancer-associated Y protein) (Not expressed in choriocarcinoma protein 1) (Odd homeobox protein 1)	HOPX HOD HOP LAGY NECC1 OB1	Homo sapiens (Human)	73
P45973	P45973	CBX5_HUMAN	reviewed	Chromobox protein homolog 5 (Antigen p25) (Heterochromatin protein 1 homolog alpha) (HP1 alpha)	CBX5 HP1A	Homo sapiens (Human)	191
P00748	P00748	FA12_HUMAN	reviewed	Coagulation factor XII (EC 3.4.21.38) (Hageman factor) (HAF) [Cleaved into: Coagulation factor XIIa heavy chain; Beta-factor XIIa part 1; Coagulation factor XIIa light chain (Beta-factor XIIa part 2)]	F12	Homo sapiens (Human)	615
Q15847	Q15847	ADIRF_HUMAN	reviewed	Adipogenesis regulatory factor (Adipogenesis factor rich in obesity) (Adipose most abundant gene transcript 2 protein) (Adipose-specific protein 2) (apM-2)	ADIRF AFRO APM2 C10orf116	Homo sapiens (Human)	76
Q96JY6	Q96JY6	PDLI2_HUMAN	reviewed	PDZ and LIM domain protein 2 (PDZ-LIM protein mystique)	PDLIM2 PP6345	Homo sapiens (Human)	352
Q9Y6R7	Q9Y6R7	FCGBP_HUMAN	reviewed	IgGFc-binding protein (Fcgamma-binding protein antigen) (FcgammaBP)	FCGBP	Homo sapiens (Human)	5405
Q14515	Q14515	SPRL1_HUMAN	reviewed	SPARC-like protein 1 (High endothelial venule protein) (Hevin) (MAST 9)	SPARCL1	Homo sapiens (Human)	664
O43491	O43491	E41L2_HUMAN	reviewed	Band 4.1-like protein 2 (Generally expressed protein 4.1) (4.1G)	EPB41L2	Homo sapiens (Human)	1005
P16112	P16112	PGCA_HUMAN	reviewed	Aggrecan core protein (Cartilage-specific proteoglycan core protein) (CSPCP) (Chondroitin sulfate proteoglycan core protein 1) (Chondroitin sulfate proteoglycan 1) [Cleaved into: Aggrecan core protein 2]	ACAN AGC1 CSPG1 MSK16	Homo sapiens (Human)	2530
P14621	P14621	ACYP2_HUMAN	reviewed	Acylphosphatase-2 (EC 3.6.1.7) (Acylphosphatase, muscle type isozyme) (Acylphosphate phosphohydrolase 2)	ACYP2 ACYP	Homo sapiens (Human)	99
Q9P225	Q9P225	DYH2_HUMAN	reviewed	Dynein heavy chain 2, axonemal (Axonemal beta dynein heavy chain 2) (Ciliary dynein heavy chain 2) (Dynein heavy chain domain-containing protein 3)	DNAH2 DNAHC2 DNHD3 KIAA1503	Homo sapiens (Human)	4427
Q9UHY1	Q9UHY1	NRBP_HUMAN	reviewed	Nuclear receptor-binding protein	NRBP1 BCON3 NRBP	Homo sapiens (Human)	535
Q7Z3Y8	Q7Z3Y8	K1C27_HUMAN	reviewed	Keratin, type I cytoskeletal 27 (Cytokeratin-27) (CK-27) (Keratin-25C) (K25C) (Keratin-27) (K27) (Type I inner root sheath-specific keratin-K25irs3)	KRT27 KRT25C	Homo sapiens (Human)	459
Q8WW12	Q8WW12	PCNP_HUMAN	reviewed	PEST proteolytic signal-containing nuclear protein (PCNP) (PEST-containing nuclear protein)	PCNP	Homo sapiens (Human)	178
P11362	P11362	FGFR1_HUMAN	reviewed	Fibroblast growth factor receptor 1 (FGFR-1) (EC 2.7.10.1) (Basic fibroblast growth factor receptor 1) (BFGFR) (bFGF-R-1) (Fms-like tyrosine kinase 2) (FLT-2) (N-sam) (Proto-oncogene c-Fgr) (CD antigen CD331)	FGFR1 BFGFR CEK FGFBR FLG FLT2 HBGFR	Homo sapiens (Human)	822
Q96A83	Q96A83	COQA1_HUMAN	reviewed	Collagen alpha-1(XXVI) chain (Alpha-1 type XXVI collagen) (EMI domain-containing protein 2) (Emilin and multimerin domain-containing protein 2) (Emu2)	COL26A1 EMID2 EMU2	Homo sapiens (Human)	441
A0A0J9YWL9	A0A0J9YWL9	TX13C_HUMAN	reviewed	Putative testis-expressed protein 13C	TEX13C	Homo sapiens (Human)	993
P41180	P41180	CASR_HUMAN	reviewed	Extracellular calcium-sensing receptor (CaR) (CaSR) (hCasR) (Parathyroid cell calcium-sensing receptor 1) (PCaR1)	CASR GPRC2A PCAR1	Homo sapiens (Human)	1078
Q9C0D2	Q9C0D2	CE295_HUMAN	reviewed	Centrosomal protein of 295 kDa	CEP295 KIAA1731	Homo sapiens (Human)	2601
Q8IZJ1	Q8IZJ1	UNC5B_HUMAN	reviewed	Netrin receptor UNC5B (Protein unc-5 homolog 2) (Protein unc-5 homolog B) (p53-regulated receptor for death and life protein 1) (p53RDL1)	UNC5B P53RDL1 UNC5H2 UNQ1883/PRO4326	Homo sapiens (Human)	945
Q53H76	Q53H76	PLA1A_HUMAN	reviewed	Phospholipase A1 member A (EC 3.1.1.-) (Phosphatidylserine-specific phospholipase A1) (PS-PLA1)	PLA1A NMD PSPLA1	Homo sapiens (Human)	456
E9PGG2	E9PGG2	ANHX_HUMAN	reviewed	Anomalous homeobox protein	ANHX	Homo sapiens (Human)	379
Q5GJ75	Q5GJ75	TP8L3_HUMAN	reviewed	Tumor necrosis factor alpha-induced protein 8-like protein 3 (TNF alpha-induced protein 8-like protein 3) (TNFAIP8-like protein 3)	TNFAIP8L3 TIPE3	Homo sapiens (Human)	292
Q9Y4B4	Q9Y4B4	ARIP4_HUMAN	reviewed	Helicase ARIP4 (EC 3.6.4.12) (Androgen receptor-interacting protein 4) (RAD54-like protein 2)	RAD54L2 ARIP4 KIAA0809	Homo sapiens (Human)	1467
Q76FK4	Q76FK4	NOL8_HUMAN	reviewed	Nucleolar protein 8 (Nucleolar protein Nop132)	NOL8 C9orf34 NOP132	Homo sapiens (Human)	1167
Q5R3F8	Q5R3F8	PPR29_HUMAN	reviewed	Protein phosphatase 1 regulatory subunit 29 (Extracellular leucine-rich repeat and fibronectin type III domain-containing protein 2) (Leucine-rich repeat and fibronectin type-III domain-containing protein 6) (Leucine-rich repeat-containing protein 62)	ELFN2 KIAA1904 LRRC62 PPP1R29	Homo sapiens (Human)	820
Q8N163	Q8N163	CCAR2_HUMAN	reviewed	Cell cycle and apoptosis regulator protein 2 (Cell division cycle and apoptosis regulator protein 2) (DBIRD complex subunit KIAA1967) (Deleted in breast cancer gene 1 protein) (DBC-1) (DBC.1) (NET35) (p30 DBC)	CCAR2 DBC1 KIAA1967	Homo sapiens (Human)	923
Q9Y5X1	Q9Y5X1	SNX9_HUMAN	reviewed	Sorting nexin-9 (SH3 and PX domain-containing protein 1) (Protein SDP1) (SH3 and PX domain-containing protein 3A)	SNX9 SH3PX1 SH3PXD3A	Homo sapiens (Human)	595
P51888	P51888	PRELP_HUMAN	reviewed	Prolargin (Proline-arginine-rich end leucine-rich repeat protein)	PRELP SLRR2A	Homo sapiens (Human)	382
P50461	P50461	CSRP3_HUMAN	reviewed	Cysteine and glycine-rich protein 3 (Cardiac LIM protein) (Cysteine-rich protein 3) (CRP3) (LIM domain protein, cardiac) (Muscle LIM protein)	CSRP3 CLP MLP	Homo sapiens (Human)	194
O43156	O43156	TTI1_HUMAN	reviewed	TELO2-interacting protein 1 homolog (Protein SMG10)	TTI1 KIAA0406 SMG10	Homo sapiens (Human)	1089
O15020	O15020	SPTN2_HUMAN	reviewed	Spectrin beta chain, non-erythrocytic 2 (Beta-III spectrin) (Spinocerebellar ataxia 5 protein)	SPTBN2 KIAA0302 SCA5	Homo sapiens (Human)	2390
P13533	P13533	MYH6_HUMAN	reviewed	Myosin-6 (Myosin heavy chain 6) (Myosin heavy chain, cardiac muscle alpha isoform) (MyHC-alpha)	MYH6 MYHCA	Homo sapiens (Human)	1939
P05060	P05060	SCG1_HUMAN	reviewed	Secretogranin-1 (Chromogranin-B) (CgB) (Secretogranin I) (SgI) [Cleaved into: PE-11; GAWK peptide; CCB peptide]	CHGB SCG1	Homo sapiens (Human)	677
Q14839	Q14839	CHD4_HUMAN	reviewed	Chromodomain-helicase-DNA-binding protein 4 (CHD-4) (EC 3.6.4.12) (ATP-dependent helicase CHD4) (Mi-2 autoantigen 218 kDa protein) (Mi2-beta)	CHD4	Homo sapiens (Human)	1912
P50479	P50479	PDLI4_HUMAN	reviewed	PDZ and LIM domain protein 4 (LIM protein RIL) (Reversion-induced LIM protein)	PDLIM4 RIL	Homo sapiens (Human)	330
Q9UKG1	Q9UKG1	DP13A_HUMAN	reviewed	DCC-interacting protein 13-alpha (Dip13-alpha) (Adapter protein containing PH domain, PTB domain and leucine zipper motif 1)	APPL1 APPL DIP13A KIAA1428	Homo sapiens (Human)	709
Q9HCB6	Q9HCB6	SPON1_HUMAN	reviewed	Spondin-1 (F-spondin) (Vascular smooth muscle cell growth-promoting factor)	SPON1 KIAA0762 VSGP	Homo sapiens (Human)	807
Q92575	Q92575	UBXN4_HUMAN	reviewed	UBX domain-containing protein 4 (Erasin) (UBX domain-containing protein 2)	UBXN4 KIAA0242 UBXD2 UBXDC1	Homo sapiens (Human)	508
P17540	P17540	KCRS_HUMAN	reviewed	Creatine kinase S-type, mitochondrial (EC 2.7.3.2) (Basic-type mitochondrial creatine kinase) (Mib-CK) (Sarcomeric mitochondrial creatine kinase) (S-MtCK)	CKMT2	Homo sapiens (Human)	419
Q9UQE7	Q9UQE7	SMC3_HUMAN	reviewed	Structural maintenance of chromosomes protein 3 (SMC protein 3) (SMC-3) (Basement membrane-associated chondroitin proteoglycan) (Bamacan) (Chondroitin sulfate proteoglycan 6) (Chromosome-associated polypeptide) (hCAP)	SMC3 BAM BMH CSPG6 SMC3L1	Homo sapiens (Human)	1217
Q8IVL1	Q8IVL1	NAV2_HUMAN	reviewed	Neuron navigator 2 (EC 3.6.4.12) (Helicase APC down-regulated 1) (Pore membrane and/or filament-interacting-like protein 2) (Retinoic acid inducible in neuroblastoma 1) (Steerin-2) (Unc-53 homolog 2) (unc53H2)	NAV2 HELAD1 KIAA1419 POMFIL2 RAINB1 STEERIN2	Homo sapiens (Human)	2488
Q92831	Q92831	KAT2B_HUMAN	reviewed	Histone acetyltransferase KAT2B (EC 2.3.1.48) (Histone acetyltransferase PCAF) (Histone acetylase PCAF) (Lysine acetyltransferase 2B) (P300/CBP-associated factor) (P/CAF) (Spermidine acetyltransferase KAT2B) (EC 2.3.1.57)	KAT2B PCAF	Homo sapiens (Human)	832
O94929	O94929	ABLM3_HUMAN	reviewed	Actin-binding LIM protein 3 (abLIM-3) (Actin-binding LIM protein family member 3)	ABLIM3 KIAA0843 HMFN1661	Homo sapiens (Human)	683
O75094	O75094	SLIT3_HUMAN	reviewed	Slit homolog 3 protein (Slit-3) (Multiple epidermal growth factor-like domains protein 5) (Multiple EGF-like domains protein 5)	SLIT3 KIAA0814 MEGF5 SLIL2 UNQ691/PRO1336	Homo sapiens (Human)	1523
O95453	O95453	PARN_HUMAN	reviewed	Poly(A)-specific ribonuclease PARN (EC 3.1.13.4) (Deadenylating nuclease) (Deadenylation nuclease) (Polyadenylate-specific ribonuclease)	PARN DAN	Homo sapiens (Human)	639
Q15126	Q15126	PMVK_HUMAN	reviewed	Phosphomevalonate kinase (PMKase) (hPMK) (EC 2.7.4.2)	PMVK PMKI	Homo sapiens (Human)	192
Q9Y259	Q9Y259	CHKB_HUMAN	reviewed	Choline/ethanolamine kinase (Choline kinase beta) (CK) (CKB) (EC 2.7.1.32) (Choline kinase-like protein) (Ethanolamine kinase) (EK) (EC 2.7.1.82) (Ethanolamine kinase beta) (EKB) (choline/ethanolamine kinase beta) (CKEKB)	CHKB CHETK CHKL	Homo sapiens (Human)	395
P49753	P49753	ACOT2_HUMAN	reviewed	Acyl-coenzyme A thioesterase 2, mitochondrial (Acyl-CoA thioesterase 2) (EC 3.1.2.2) (Acyl-coenzyme A thioester hydrolase 2a) (CTE-Ia) (Long-chain acyl-CoA thioesterase 2) (ZAP128)	ACOT2 PTE2 PTE2A	Homo sapiens (Human)	483
Q8WZ64	Q8WZ64	ARAP2_HUMAN	reviewed	Arf-GAP with Rho-GAP domain, ANK repeat and PH domain-containing protein 2 (Centaurin-delta-1) (Cnt-d1) (Protein PARX)	ARAP2 CENTD1 KIAA0580	Homo sapiens (Human)	1704
P15169	P15169	CBPN_HUMAN	reviewed	Carboxypeptidase N catalytic chain (CPN) (EC 3.4.17.3) (Anaphylatoxin inactivator) (Arginine carboxypeptidase) (Carboxypeptidase N polypeptide 1) (Carboxypeptidase N small subunit) (Kininase-1) (Lysine carboxypeptidase) (Plasma carboxypeptidase B) (Serum carboxypeptidase N) (SCPN)	CPN1 ACBP	Homo sapiens (Human)	458
Q96PF1	Q96PF1	TGM7_HUMAN	reviewed	Protein-glutamine gamma-glutamyltransferase Z (Transglutaminase Z) (TG(Z)) (TGZ) (TGase Z) (EC 2.3.2.13) (Transglutaminase-7) (TGase-7)	TGM7	Homo sapiens (Human)	710
Q9H9F9	Q9H9F9	ARP5_HUMAN	reviewed	Actin-related protein 5 (hARP5) (Sarcoma antigen NY-SAR-16)	ACTR5 ARP5	Homo sapiens (Human)	607
Q53TN4	Q53TN4	CYBR1_HUMAN	reviewed	Cytochrome b reductase 1 (EC 1.-.-.-) (Duodenal cytochrome b) (Ferric-chelate reductase 3)	CYBRD1 DCYTB FRRS3	Homo sapiens (Human)	286
P30530	P30530	UFO_HUMAN	reviewed	Tyrosine-protein kinase receptor UFO (EC 2.7.10.1) (AXL oncogene)	AXL UFO	Homo sapiens (Human)	894
Q9NRW7	Q9NRW7	VPS45_HUMAN	reviewed	Vacuolar protein sorting-associated protein 45 (h-VPS45) (hlVps45)	VPS45 VPS45A VPS45B	Homo sapiens (Human)	570
Q9H0P0	Q9H0P0	5NT3A_HUMAN	reviewed	Cytosolic 5'-nucleotidase 3A (EC 3.1.3.5) (7-methylguanosine phosphate-specific 5'-nucleotidase) (7-methylguanosine nucleotidase) (EC 3.1.3.91) (Cytosolic 5'-nucleotidase 3) (Cytosolic 5'-nucleotidase III) (cN-III) (Pyrimidine 5'-nucleotidase 1) (P5'N-1) (P5N-1) (PN-I) (Uridine 5'-monophosphate hydrolase 1) (p36)	NT5C3A NT5C3 P5N1 UMPH1 HSPC233	Homo sapiens (Human)	336
Q92783	Q92783	STAM1_HUMAN	reviewed	Signal transducing adapter molecule 1 (STAM-1)	STAM STAM1	Homo sapiens (Human)	540
Q9UMR2	Q9UMR2	DD19B_HUMAN	reviewed	ATP-dependent RNA helicase DDX19B (EC 3.6.4.13) (DEAD box RNA helicase DEAD5) (DEAD box protein 19B)	DDX19B DBP5 DDX19 TDBP	Homo sapiens (Human)	479
Q9BTV5	Q9BTV5	FSD1_HUMAN	reviewed	Fibronectin type III and SPRY domain-containing protein 1 (MID1-related protein 1) (Microtubule-associated protein GLFND)	FSD1 GLFND MIR1 VLP27	Homo sapiens (Human)	496
P04211	P04211	LV743_HUMAN	reviewed	Immunoglobulin lambda variable 7-43 (Ig lambda chain V region 4A)	IGLV7-43	Homo sapiens (Human)	117
P08514	P08514	ITA2B_HUMAN	reviewed	Integrin alpha-IIb (GPalpha IIb) (GPIIb) (Platelet membrane glycoprotein IIb) (CD antigen CD41) [Cleaved into: Integrin alpha-IIb heavy chain; Integrin alpha-IIb light chain, form 1; Integrin alpha-IIb light chain, form 2]	ITGA2B GP2B ITGAB	Homo sapiens (Human)	1039
Q8TCY9	Q8TCY9	URGCP_HUMAN	reviewed	Up-regulator of cell proliferation (HBV X protein up-regulated gene 4 protein) (HBxAg up-regulated gene 4 protein)	URGCP KIAA1507 URG4	Homo sapiens (Human)	931
P54756	P54756	EPHA5_HUMAN	reviewed	Ephrin type-A receptor 5 (EC 2.7.10.1) (Brain-specific kinase) (EPH homology kinase 1) (EHK-1) (EPH-like kinase 7) (EK7) (hEK7)	EPHA5 BSK EHK1 HEK7 TYRO4	Homo sapiens (Human)	1037
Q9H6S3	Q9H6S3	ES8L2_HUMAN	reviewed	Epidermal growth factor receptor kinase substrate 8-like protein 2 (EPS8-like protein 2) (Epidermal growth factor receptor pathway substrate 8-related protein 2) (EPS8-related protein 2)	EPS8L2 EPS8R2 PP13181	Homo sapiens (Human)	715
P50897	P50897	PPT1_HUMAN	reviewed	Palmitoyl-protein thioesterase 1 (PPT-1) (EC 3.1.2.22) (Palmitoyl-protein hydrolase 1)	PPT1 CLN1 PPT	Homo sapiens (Human)	306
P0CG39	P0CG39	POTEJ_HUMAN	reviewed	POTE ankyrin domain family member J	POTEJ	Homo sapiens (Human)	1038
O00273	O00273	DFFA_HUMAN	reviewed	DNA fragmentation factor subunit alpha (DNA fragmentation factor 45 kDa subunit) (DFF-45) (Inhibitor of CAD) (ICAD)	DFFA DFF1 DFF45 H13	Homo sapiens (Human)	331
P22692	P22692	IBP4_HUMAN	reviewed	Insulin-like growth factor-binding protein 4 (IBP-4) (IGF-binding protein 4) (IGFBP-4)	IGFBP4 IBP4	Homo sapiens (Human)	258
A1A5D9	A1A5D9	BICL2_HUMAN	reviewed	BICD family-like cargo adapter 2 (Bicaudal D-related protein 2) (BICD-related protein 2) (BICDR-2) (Coiled-coil domain-containing protein 64B)	BICDL2 BICDR2 CCDC64B	Homo sapiens (Human)	508
Q9BRN9	Q9BRN9	TM2D3_HUMAN	reviewed	TM2 domain-containing protein 3 (Beta-amyloid-binding protein-like protein 2) (BBP-like protein 2)	TM2D3 BLP2	Homo sapiens (Human)	247
Q8TET4	Q8TET4	GANC_HUMAN	reviewed	Neutral alpha-glucosidase C (EC 3.2.1.20)	GANC	Homo sapiens (Human)	914
Q69YN2	Q69YN2	C19L1_HUMAN	reviewed	CWF19-like protein 1 (C19L1)	CWF19L1	Homo sapiens (Human)	538
Q9NP98	Q9NP98	MYOZ1_HUMAN	reviewed	Myozenin-1 (Calsarcin-2) (Filamin-, actinin- and telethonin-binding protein) (Protein FATZ)	MYOZ1 MYOZ	Homo sapiens (Human)	299
P32456	P32456	GBP2_HUMAN	reviewed	Guanylate-binding protein 2 (EC 3.6.5.-) (GTP-binding protein 2) (GBP-2) (HuGBP-2) (Guanine nucleotide-binding protein 2) (Interferon-induced guanylate-binding protein 2)	GBP2	Homo sapiens (Human)	591
P62987	P62987	RL40_HUMAN	reviewed	Ubiquitin-60S ribosomal protein L40 (CEP52) (Ubiquitin A-52 residue ribosomal protein fusion product 1) [Cleaved into: Ubiquitin; 60S ribosomal protein L40 (Large ribosomal subunit protein eL40)]	UBA52 UBCEP2	Homo sapiens (Human)	128
P46821	P46821	MAP1B_HUMAN	reviewed	Microtubule-associated protein 1B (MAP-1B) [Cleaved into: MAP1B heavy chain; MAP1 light chain LC1]	MAP1B	Homo sapiens (Human)	2468
Q9BZM5	Q9BZM5	ULBP2_HUMAN	reviewed	UL16-binding protein 2 (ALCAN-alpha) (NKG2D ligand 2) (N2DL-2) (NKG2DL2) (Retinoic acid early transcript 1H)	ULBP2 N2DL2 RAET1H UNQ463/PRO791	Homo sapiens (Human)	246
Q2TAK8	Q2TAK8	PWP3A_HUMAN	reviewed	PWWP domain-containing DNA repair factor 3A (PWWP3A) (Mutated melanoma-associated antigen 1) (MUM-1) (PWWP domain-containing protein MUM1) (Protein expandere)	PWWP3A EXPAND1 MUM1	Homo sapiens (Human)	710
Q12766	Q12766	HMGX3_HUMAN	reviewed	HMG domain-containing protein 3 (HMG box-containing protein 3) (Protein SMF)	HMGXB3 KIAA0194 SMF	Homo sapiens (Human)	1538
P40189	P40189	IL6RB_HUMAN	reviewed	Interleukin-6 receptor subunit beta (IL-6 receptor subunit beta) (IL-6R subunit beta) (IL-6R-beta) (IL-6RB) (CDw130) (Interleukin-6 signal transducer) (Membrane glycoprotein 130) (gp130) (Oncostatin-M receptor subunit alpha) (CD antigen CD130)	IL6ST	Homo sapiens (Human)	918
P26022	P26022	PTX3_HUMAN	reviewed	Pentraxin-related protein PTX3 (Pentaxin-related protein PTX3) (Tumor necrosis factor alpha-induced protein 5) (TNF alpha-induced protein 5) (Tumor necrosis factor-inducible gene 14 protein) (TSG-14)	PTX3 TNFAIP5 TSG14	Homo sapiens (Human)	381
P10720	P10720	PF4V_HUMAN	reviewed	Platelet factor 4 variant (C-X-C motif chemokine 4 variant) (CXCL4L1) (PF4alt) (PF4var1) [Cleaved into: Platelet factor 4 variant(4-74); Platelet factor 4 variant(5-74); Platelet factor 4 variant(6-74)]	PF4V1 CXCL4V1 SCYB4V1	Homo sapiens (Human)	104
O14983	O14983	AT2A1_HUMAN	reviewed	Sarcoplasmic/endoplasmic reticulum calcium ATPase 1 (SERCA1) (SR Ca(2+)-ATPase 1) (EC 7.2.2.10) (Calcium pump 1) (Calcium-transporting ATPase sarcoplasmic reticulum type, fast twitch skeletal muscle isoform) (Endoplasmic reticulum class 1/2 Ca(2+) ATPase)	ATP2A1	Homo sapiens (Human)	1001
A6NIZ1	A6NIZ1	RP1BL_HUMAN	reviewed	Ras-related protein Rap-1b-like protein		Homo sapiens (Human)	184
Q6IA69	Q6IA69	NADE_HUMAN	reviewed	Glutamine-dependent NAD(+) synthetase (EC 6.3.5.1) (NAD(+) synthase [glutamine-hydrolyzing]) (NAD(+) synthetase)	NADSYN1	Homo sapiens (Human)	706
O43312	O43312	MTSS1_HUMAN	reviewed	Protein MTSS 1 (Metastasis suppressor YGL-1) (Metastasis suppressor protein 1) (Missing in metastasis protein)	MTSS1 KIAA0429 MIM	Homo sapiens (Human)	755
Q9NYU1	Q9NYU1	UGGG2_HUMAN	reviewed	UDP-glucose:glycoprotein glucosyltransferase 2 (UGT2) (hUGT2) (EC 2.4.1.-) (UDP--Glc:glycoprotein glucosyltransferase 2) (UDP-glucose ceramide glucosyltransferase-like 1)	UGGT2 UGCGL2 UGT2	Homo sapiens (Human)	1516
Q8NHS3	Q8NHS3	MFSD8_HUMAN	reviewed	Major facilitator superfamily domain-containing protein 8 (Ceroid-lipofuscinosis neuronal protein 7)	MFSD8 CLN7	Homo sapiens (Human)	518
Q8TDF5	Q8TDF5	NETO1_HUMAN	reviewed	Neuropilin and tolloid-like protein 1 (Brain-specific transmembrane protein containing 2 CUB and 1 LDL-receptor class A domains protein 1)	NETO1 BTCL1	Homo sapiens (Human)	533
Q9UKW4	Q9UKW4	VAV3_HUMAN	reviewed	Guanine nucleotide exchange factor VAV3 (VAV-3)	VAV3	Homo sapiens (Human)	847
Q96K76	Q96K76	UBP47_HUMAN	reviewed	Ubiquitin carboxyl-terminal hydrolase 47 (EC 3.4.19.12) (Deubiquitinating enzyme 47) (Ubiquitin thioesterase 47) (Ubiquitin-specific-processing protease 47)	USP47	Homo sapiens (Human)	1375
O75051	O75051	PLXA2_HUMAN	reviewed	Plexin-A2 (Semaphorin receptor OCT)	PLXNA2 KIAA0463 OCT PLXN2 UNQ209/PRO235	Homo sapiens (Human)	1894
Q9UPS8	Q9UPS8	ANR26_HUMAN	reviewed	Ankyrin repeat domain-containing protein 26	ANKRD26 KIAA1074	Homo sapiens (Human)	1710
Q13435	Q13435	SF3B2_HUMAN	reviewed	Splicing factor 3B subunit 2 (Pre-mRNA-splicing factor SF3b 145 kDa subunit) (SF3b145) (Spliceosome-associated protein 145) (SAP 145)	SF3B2 SAP145	Homo sapiens (Human)	895
Q5JTJ3	Q5JTJ3	COA6_HUMAN	reviewed	Cytochrome c oxidase assembly factor 6 homolog	COA6 C1orf31	Homo sapiens (Human)	125
Q9BTT0	Q9BTT0	AN32E_HUMAN	reviewed	Acidic leucine-rich nuclear phosphoprotein 32 family member E (LANP-like protein) (LANP-L)	ANP32E	Homo sapiens (Human)	268
Q9BV35	Q9BV35	SCMC3_HUMAN	reviewed	Calcium-binding mitochondrial carrier protein SCaMC-3 (Mitochondrial ATP-Mg/Pi carrier protein 2) (Mitochondrial Ca(2+)-dependent solute carrier protein 2) (Small calcium-binding mitochondrial carrier protein 3) (Solute carrier family 25 member 23)	SLC25A23 APC2 MCSC2 SCAMC3	Homo sapiens (Human)	468
P08069	P08069	IGF1R_HUMAN	reviewed	Insulin-like growth factor 1 receptor (EC 2.7.10.1) (Insulin-like growth factor I receptor) (IGF-I receptor) (CD antigen CD221) [Cleaved into: Insulin-like growth factor 1 receptor alpha chain; Insulin-like growth factor 1 receptor beta chain]	IGF1R	Homo sapiens (Human)	1367
P09619	P09619	PGFRB_HUMAN	reviewed	Platelet-derived growth factor receptor beta (PDGF-R-beta) (PDGFR-beta) (EC 2.7.10.1) (Beta platelet-derived growth factor receptor) (Beta-type platelet-derived growth factor receptor) (CD140 antigen-like family member B) (Platelet-derived growth factor receptor 1) (PDGFR-1) (CD antigen CD140b)	PDGFRB PDGFR PDGFR1	Homo sapiens (Human)	1106
Q14257	Q14257	RCN2_HUMAN	reviewed	Reticulocalbin-2 (Calcium-binding protein ERC-55) (E6-binding protein) (E6BP)	RCN2 ERC55	Homo sapiens (Human)	317
Q6GTX8	Q6GTX8	LAIR1_HUMAN	reviewed	Leukocyte-associated immunoglobulin-like receptor 1 (LAIR-1) (hLAIR1) (CD antigen CD305)	LAIR1 CD305	Homo sapiens (Human)	287
O60287	O60287	NPA1P_HUMAN	reviewed	Nucleolar pre-ribosomal-associated protein 1 (Nucleolar protein 254 kDa) (URB1 ribosome biogenesis 1 homolog)	URB1 C21orf108 KIAA0539 NOP254 NPA1	Homo sapiens (Human)	2271
Q13332	Q13332	PTPRS_HUMAN	reviewed	Receptor-type tyrosine-protein phosphatase S (R-PTP-S) (EC 3.1.3.48) (Receptor-type tyrosine-protein phosphatase sigma) (R-PTP-sigma)	PTPRS	Homo sapiens (Human)	1948
Q8N474	Q8N474	SFRP1_HUMAN	reviewed	Secreted frizzled-related protein 1 (FRP-1) (sFRP-1) (Secreted apoptosis-related protein 2) (SARP-2)	SFRP1 FRP FRP1 SARP2	Homo sapiens (Human)	314
Q8N5S1	Q8N5S1	S2541_HUMAN	reviewed	Solute carrier family 25 member 41	SLC25A41	Homo sapiens (Human)	370
Q9NQX4	Q9NQX4	MYO5C_HUMAN	reviewed	Unconventional myosin-Vc	MYO5C	Homo sapiens (Human)	1742
Q86W50	Q86W50	MET16_HUMAN	reviewed	RNA N6-adenosine-methyltransferase METTL16 (Methyltransferase 10 domain-containing protein) (Methyltransferase-like protein 16) (N6-adenosine-methyltransferase METTL16) (EC 2.1.1.348) (U6 small nuclear RNA (adenine-(43)-N(6))-methyltransferase) (EC 2.1.1.346)	METTL16 METT10D	Homo sapiens (Human)	562
Q9Y6V0	Q9Y6V0	PCLO_HUMAN	reviewed	Protein piccolo (Aczonin)	PCLO ACZ KIAA0559	Homo sapiens (Human)	5142
Q99683	Q99683	M3K5_HUMAN	reviewed	Mitogen-activated protein kinase kinase kinase 5 (EC 2.7.11.25) (Apoptosis signal-regulating kinase 1) (ASK-1) (MAPK/ERK kinase kinase 5) (MEK kinase 5) (MEKK 5)	MAP3K5 ASK1 MAPKKK5 MEKK5	Homo sapiens (Human)	1374
Q8WY36	Q8WY36	BBX_HUMAN	reviewed	HMG box transcription factor BBX (Bobby sox homolog) (HMG box-containing protein 2)	BBX HBP2	Homo sapiens (Human)	941
Q9ULC6	Q9ULC6	PADI1_HUMAN	reviewed	Protein-arginine deiminase type-1 (EC 3.5.3.15) (Peptidylarginine deiminase I) (Protein-arginine deiminase type I)	PADI1 PAD1 PDI1	Homo sapiens (Human)	663
A4D0S4	A4D0S4	LAMB4_HUMAN	reviewed	Laminin subunit beta-4 (Laminin beta-1-related protein)	LAMB4	Homo sapiens (Human)	1761
Q06278	Q06278	AOXA_HUMAN	reviewed	Aldehyde oxidase (EC 1.2.3.1) (Aldehyde oxidase 1) (Azaheterocycle hydroxylase) (EC 1.17.3.-)	AOX1 AO	Homo sapiens (Human)	1338
Q9UKY7	Q9UKY7	CDV3_HUMAN	reviewed	Protein CDV3 homolog	CDV3 H41	Homo sapiens (Human)	258
Q8WWX9	Q8WWX9	SELM_HUMAN	reviewed	Selenoprotein M (SelM)	SELENOM SELM	Homo sapiens (Human)	145
Q9Y4K1	Q9Y4K1	CRBG1_HUMAN	reviewed	Beta/gamma crystallin domain-containing protein 1 (Absent in melanoma 1 protein)	CRYBG1 AIM1	Homo sapiens (Human)	1723
P62253	P62253	UB2G1_HUMAN	reviewed	Ubiquitin-conjugating enzyme E2 G1 (EC 2.3.2.23) (E2 ubiquitin-conjugating enzyme G1) (E217K) (UBC7) (Ubiquitin carrier protein G1) (Ubiquitin-protein ligase G1) [Cleaved into: Ubiquitin-conjugating enzyme E2 G1, N-terminally processed]	UBE2G1 UBE2G	Homo sapiens (Human)	170
O60583	O60583	CCNT2_HUMAN	reviewed	Cyclin-T2 (CycT2)	CCNT2	Homo sapiens (Human)	730
Q9NPY3	Q9NPY3	C1QR1_HUMAN	reviewed	Complement component C1q receptor (C1q/MBL/SPA receptor) (C1qR) (C1qR(p)) (C1qRp) (CDw93) (Complement component 1 q subcomponent receptor 1) (Matrix-remodeling-associated protein 4) (CD antigen CD93)	CD93 C1QR1 MXRA4	Homo sapiens (Human)	652
Q15198	Q15198	PGFRL_HUMAN	reviewed	Platelet-derived growth factor receptor-like protein (PDGFR-like protein) (PDGF receptor beta-like tumor suppressor)	PDGFRL PRLTS	Homo sapiens (Human)	375
B3EWG6	B3EWG6	FM25G_HUMAN	reviewed	Protein FAM25G	FAM25G	Homo sapiens (Human)	89
O43768	O43768	ENSA_HUMAN	reviewed	Alpha-endosulfine (ARPP-19e)	ENSA	Homo sapiens (Human)	121
P41236	P41236	IPP2_HUMAN	reviewed	Protein phosphatase inhibitor 2 (IPP-2)	PPP1R2 IPP2	Homo sapiens (Human)	205
P33908	P33908	MA1A1_HUMAN	reviewed	Mannosyl-oligosaccharide 1,2-alpha-mannosidase IA (EC 3.2.1.113) (Man(9)-alpha-mannosidase) (Man9-mannosidase) (Mannosidase alpha class 1A member 1) (Processing alpha-1,2-mannosidase IA) (Alpha-1,2-mannosidase IA)	MAN1A1	Homo sapiens (Human)	653
Q9H4A3	Q9H4A3	WNK1_HUMAN	reviewed	Serine/threonine-protein kinase WNK1 (EC 2.7.11.1) (Erythrocyte 65 kDa protein) (p65) (Kinase deficient protein) (Protein kinase lysine-deficient 1) (Protein kinase with no lysine 1) (hWNK1)	WNK1 HSN2 KDP KIAA0344 PRKWNK1	Homo sapiens (Human)	2382
Q86UX2	Q86UX2	ITIH5_HUMAN	reviewed	Inter-alpha-trypsin inhibitor heavy chain H5 (ITI heavy chain H5) (ITI-HC5) (Inter-alpha-inhibitor heavy chain 5)	ITIH5 KIAA1953 PP14776 UNQ311/PRO354	Homo sapiens (Human)	942
Q6DRA6	Q6DRA6	H2B2D_HUMAN	reviewed	Putative histone H2B type 2-D	HIST2H2BD	Homo sapiens (Human)	164
Q76M96	Q76M96	CCD80_HUMAN	reviewed	Coiled-coil domain-containing protein 80 (Down-regulated by oncogenes protein 1) (Up-regulated in BRS-3 deficient mouse homolog)	CCDC80 DRO1 URB HBE245	Homo sapiens (Human)	950
Q96CT7	Q96CT7	CC124_HUMAN	reviewed	Coiled-coil domain-containing protein 124	CCDC124	Homo sapiens (Human)	223
Q96HY6	Q96HY6	DDRGK_HUMAN	reviewed	DDRGK domain-containing protein 1 (Dashurin) (UFM1-binding and PCI domain-containing protein 1)	DDRGK1 C20orf116 UFBP1	Homo sapiens (Human)	314
P08590	P08590	MYL3_HUMAN	reviewed	Myosin light chain 3 (Cardiac myosin light chain 1) (CMLC1) (Myosin light chain 1, slow-twitch muscle B/ventricular isoform) (MLC1SB) (Ventricular myosin alkali light chain) (Ventricular myosin light chain 1) (VLCl) (Ventricular/slow twitch myosin alkali light chain) (MLC-lV/sb)	MYL3	Homo sapiens (Human)	195
Q9NR82	Q9NR82	KCNQ5_HUMAN	reviewed	Potassium voltage-gated channel subfamily KQT member 5 (KQT-like 5) (Potassium channel subunit alpha KvLQT5) (Voltage-gated potassium channel subunit Kv7.5)	KCNQ5	Homo sapiens (Human)	932
Q6ZR08	Q6ZR08	DYH12_HUMAN	reviewed	Dynein heavy chain 12, axonemal (Axonemal beta dynein heavy chain 12) (Axonemal dynein heavy chain 12-like protein) (Axonemal dynein heavy chain 7-like protein) (Ciliary dynein heavy chain 12) (Dynein heavy chain 7-like, axonemal) (Dynein heavy chain domain-containing protein 2)	DNAH12 DHC3 DLP12 DNAH12L DNAH7L DNAHC3 DNHD2 HDHC3 HL19	Homo sapiens (Human)	3092
Q16678	Q16678	CP1B1_HUMAN	reviewed	Cytochrome P450 1B1 (EC 1.14.14.1) (CYPIB1) (Hydroperoxy icosatetraenoate dehydratase) (EC 4.2.1.152)	CYP1B1	Homo sapiens (Human)	543
Q14BN4	Q14BN4	SLMAP_HUMAN	reviewed	Sarcolemmal membrane-associated protein (Sarcolemmal-associated protein)	SLMAP KIAA1601 SLAP UNQ1847/PRO3577	Homo sapiens (Human)	828
Q9ULG6	Q9ULG6	CCPG1_HUMAN	reviewed	Cell cycle progression protein 1 (Cell cycle progression restoration protein 8)	CCPG1 CCP8 CPR8 KIAA1254	Homo sapiens (Human)	757
Q9Y2M0	Q9Y2M0	FAN1_HUMAN	reviewed	Fanconi-associated nuclease 1 (EC 3.1.21.-) (EC 3.1.4.1) (FANCD2/FANCI-associated nuclease 1) (hFAN1) (Myotubularin-related protein 15)	FAN1 KIAA1018 MTMR15	Homo sapiens (Human)	1017
Q9Y5Y7	Q9Y5Y7	LYVE1_HUMAN	reviewed	Lymphatic vessel endothelial hyaluronic acid receptor 1 (LYVE-1) (Cell surface retention sequence-binding protein 1) (CRSBP-1) (Extracellular link domain-containing protein 1) (Hyaluronic acid receptor)	LYVE1 CRSBP1 HAR XLKD1 UNQ230/PRO263	Homo sapiens (Human)	322
O00471	O00471	EXOC5_HUMAN	reviewed	Exocyst complex component 5 (Exocyst complex component Sec10) (hSec10)	EXOC5 SEC10 SEC10L1	Homo sapiens (Human)	708
Q7Z6J6	Q7Z6J6	FRMD5_HUMAN	reviewed	FERM domain-containing protein 5	FRMD5	Homo sapiens (Human)	570
P08621	P08621	RU17_HUMAN	reviewed	U1 small nuclear ribonucleoprotein 70 kDa (U1 snRNP 70 kDa) (U1-70K) (snRNP70)	SNRNP70 RNPU1Z RPU1 SNRP70 U1AP1	Homo sapiens (Human)	437
P09417	P09417	DHPR_HUMAN	reviewed	Dihydropteridine reductase (EC 1.5.1.34) (HDHPR) (Quinoid dihydropteridine reductase) (Short chain dehydrogenase/reductase family 33C member 1)	QDPR DHPR SDR33C1	Homo sapiens (Human)	244
Q9Y333	Q9Y333	LSM2_HUMAN	reviewed	U6 snRNA-associated Sm-like protein LSm2 (Protein G7b) (Small nuclear ribonuclear protein D homolog) (snRNP core Sm-like protein Sm-x5)	LSM2 C6orf28 G7B	Homo sapiens (Human)	95
P41271	P41271	NBL1_HUMAN	reviewed	Neuroblastoma suppressor of tumorigenicity 1 (DAN domain family member 1) (Protein N03) (Zinc finger protein DAN)	NBL1 DAN DAND1	Homo sapiens (Human)	181
Q66K66	Q66K66	TM198_HUMAN	reviewed	Transmembrane protein 198	TMEM198	Homo sapiens (Human)	360
Q8TAQ9	Q8TAQ9	SUN3_HUMAN	reviewed	SUN domain-containing protein 3 (Sad1/unc-84 domain-containing protein 1)	SUN3 SUNC1	Homo sapiens (Human)	357
Q9NVE7	Q9NVE7	PANK4_HUMAN	reviewed	4'-phosphopantetheine phosphatase (EC 3.1.3.-) (Inactive pantothenic acid kinase 4) (hPanK4)	PANK4	Homo sapiens (Human)	773
O95785	O95785	WIZ_HUMAN	reviewed	Protein Wiz (Widely-interspaced zinc finger-containing protein) (Zinc finger protein 803)	WIZ ZNF803	Homo sapiens (Human)	1651
Q8N126	Q8N126	CADM3_HUMAN	reviewed	Cell adhesion molecule 3 (Brain immunoglobulin receptor) (Immunoglobulin superfamily member 4B) (IgSF4B) (Nectin-like protein 1) (NECL-1) (Synaptic cell adhesion molecule 3) (SynCAM3) (TSLC1-like protein 1) (TSLL1)	CADM3 IGSF4B NECL1 SYNCAM3 TSLL1 UNQ225/PRO258	Homo sapiens (Human)	398
Q8TC05	Q8TC05	MDM1_HUMAN	reviewed	Nuclear protein MDM1	MDM1	Homo sapiens (Human)	714
Q9BX67	Q9BX67	JAM3_HUMAN	reviewed	Junctional adhesion molecule C (JAM-C) (JAM-2) (Junctional adhesion molecule 3) (JAM-3) [Cleaved into: Soluble form of JAM-C (sJAM-C)]	JAM3 UNQ859/PRO1868	Homo sapiens (Human)	310
Q9Y6I3	Q9Y6I3	EPN1_HUMAN	reviewed	Epsin-1 (EH domain-binding mitotic phosphoprotein) (EPS-15-interacting protein 1)	EPN1	Homo sapiens (Human)	576
P52799	P52799	EFNB2_HUMAN	reviewed	Ephrin-B2 (EPH-related receptor tyrosine kinase ligand 5) (LERK-5) (HTK ligand) (HTK-L)	EFNB2 EPLG5 HTKL LERK5	Homo sapiens (Human)	333
A0A0C4DH73	A0A0C4DH73	KV112_HUMAN	reviewed	Immunoglobulin kappa variable 1-12	IGKV1-12	Homo sapiens (Human)	117
O95104	O95104	SCAF4_HUMAN	reviewed	SR-related and CTD-associated factor 4 (CTD-binding SR-like protein RA4) (Splicing factor, arginine/serine-rich 15)	SCAF4 KIAA1172 SFRS15	Homo sapiens (Human)	1147
O14791	O14791	APOL1_HUMAN	reviewed	Apolipoprotein L1 (Apolipoprotein L) (Apo-L) (ApoL) (Apolipoprotein L-I) (ApoL-I)	APOL1 APOL	Homo sapiens (Human)	398
Q9NZ32	Q9NZ32	ARP10_HUMAN	reviewed	Actin-related protein 10 (Actin-related protein 11) (hARP11)	ACTR10 ACTR11 ARP11	Homo sapiens (Human)	417
O14495	O14495	PLPP3_HUMAN	reviewed	Phospholipid phosphatase 3 (EC 3.1.3.-) (EC 3.1.3.4) (Lipid phosphate phosphohydrolase 3) (PAP2-beta) (Phosphatidate phosphohydrolase type 2b) (Phosphatidic acid phosphatase 2b) (PAP-2b) (PAP2b) (Vascular endothelial growth factor and type I collagen-inducible protein) (VCIP)	PLPP3 LPP3 PPAP2B	Homo sapiens (Human)	311
Q92782	Q92782	DPF1_HUMAN	reviewed	Zinc finger protein neuro-d4 (BRG1-associated factor 45B) (BAF45B) (D4, zinc and double PHD fingers family 1)	DPF1 BAF45B NEUD4	Homo sapiens (Human)	380
Q9UEY8	Q9UEY8	ADDG_HUMAN	reviewed	Gamma-adducin (Adducin-like protein 70)	ADD3 ADDL	Homo sapiens (Human)	706
Q9UK55	Q9UK55	ZPI_HUMAN	reviewed	Protein Z-dependent protease inhibitor (PZ-dependent protease inhibitor) (PZI) (Serpin A10)	SERPINA10 ZPI UNQ707/PRO1358	Homo sapiens (Human)	444
Q14410	Q14410	GLPK2_HUMAN	reviewed	Glycerol kinase 2 (GK 2) (Glycerokinase 2) (EC 2.7.1.30) (ATP:glycerol 3-phosphotransferase 2) (Glycerol kinase, testis specific 2)	GK2 GKP2 GKTA	Homo sapiens (Human)	553
O95218	O95218	ZRAB2_HUMAN	reviewed	Zinc finger Ran-binding domain-containing protein 2 (Zinc finger protein 265) (Zinc finger, splicing)	ZRANB2 ZIS ZNF265	Homo sapiens (Human)	330
O14939	O14939	PLD2_HUMAN	reviewed	Phospholipase D2 (PLD 2) (hPLD2) (EC 3.1.4.4) (Choline phosphatase 2) (PLD1C) (Phosphatidylcholine-hydrolyzing phospholipase D2)	PLD2	Homo sapiens (Human)	933
Q9Y2J2	Q9Y2J2	E41L3_HUMAN	reviewed	Band 4.1-like protein 3 (4.1B) (Differentially expressed in adenocarcinoma of the lung protein 1) (DAL-1) [Cleaved into: Band 4.1-like protein 3, N-terminally processed]	EPB41L3 DAL1 KIAA0987	Homo sapiens (Human)	1087
A0A075B6S5	A0A075B6S5	KV127_HUMAN	reviewed	Immunoglobulin kappa variable 1-27	IGKV1-27	Homo sapiens (Human)	117
A0A0C4DH38	A0A0C4DH38	HV551_HUMAN	reviewed	Immunoglobulin heavy variable 5-51	IGHV5-51	Homo sapiens (Human)	117
Q9Y3C8	Q9Y3C8	UFC1_HUMAN	reviewed	Ubiquitin-fold modifier-conjugating enzyme 1 (Ufm1-conjugating enzyme 1)	UFC1 CGI-126 HSPC155	Homo sapiens (Human)	167
Q9NRW1	Q9NRW1	RAB6B_HUMAN	reviewed	Ras-related protein Rab-6B	RAB6B	Homo sapiens (Human)	208
Q9Y6E2	Q9Y6E2	BZW2_HUMAN	reviewed	Basic leucine zipper and W2 domain-containing protein 2	BZW2 HSPC028 MSTP017	Homo sapiens (Human)	419
Q6ISS4	Q6ISS4	LAIR2_HUMAN	reviewed	Leukocyte-associated immunoglobulin-like receptor 2 (LAIR-2) (CD antigen CD306)	LAIR2 CD306	Homo sapiens (Human)	152
Q5VUJ6	Q5VUJ6	LRCH2_HUMAN	reviewed	Leucine-rich repeat and calponin homology domain-containing protein 2	LRCH2 KIAA1495	Homo sapiens (Human)	765
Q96FE5	Q96FE5	LIGO1_HUMAN	reviewed	Leucine-rich repeat and immunoglobulin-like domain-containing nogo receptor-interacting protein 1 (Leucine-rich repeat and immunoglobulin domain-containing protein 1) (Leucine-rich repeat neuronal protein 1) (Leucine-rich repeat neuronal protein 6A)	LINGO1 LERN1 LRRN6A UNQ201/PRO227	Homo sapiens (Human)	620
P02776	P02776	PLF4_HUMAN	reviewed	Platelet factor 4 (PF-4) (C-X-C motif chemokine 4) (Iroplact) (Oncostatin-A) [Cleaved into: Platelet factor 4, short form (Endothelial cell growth inhibitor)]	PF4 CXCL4 SCYB4	Homo sapiens (Human)	101
Q92834	Q92834	RPGR_HUMAN	reviewed	X-linked retinitis pigmentosa GTPase regulator	RPGR RP3 XLRP3	Homo sapiens (Human)	1020
Q13439	Q13439	GOGA4_HUMAN	reviewed	Golgin subfamily A member 4 (256 kDa golgin) (Golgin-245) (Protein 72.1) (Trans-Golgi p230)	GOLGA4	Homo sapiens (Human)	2230
P01611	P01611	KVD12_HUMAN	reviewed	Immunoglobulin kappa variable 1D-12 (Ig kappa chain V-I region Wes)	IGKV1D-12	Homo sapiens (Human)	117
Q9BYX7	Q9BYX7	ACTBM_HUMAN	reviewed	Putative beta-actin-like protein 3 (Kappa-actin) (POTE ankyrin domain family member K)	POTEKP ACTBL3 FKSG30	Homo sapiens (Human)	375
Q02040	Q02040	AK17A_HUMAN	reviewed	A-kinase anchor protein 17A (AKAP-17A) (721P) (B-lymphocyte antigen) (Protein XE7) (Protein kinase A-anchoring protein 17A) (PRKA17A) (Splicing factor, arginine/serine-rich 17A)	AKAP17A CXYorf3 DXYS155E SFRS17A XE7	Homo sapiens (Human)	695
P46060	P46060	RAGP1_HUMAN	reviewed	Ran GTPase-activating protein 1 (RanGAP1)	RANGAP1 KIAA1835 SD	Homo sapiens (Human)	587
Q9BSL1	Q9BSL1	UBAC1_HUMAN	reviewed	Ubiquitin-associated domain-containing protein 1 (UBA domain-containing protein 1) (E3 ubiquitin-protein ligase subunit KPC2) (Glialblastoma cell differentiation-related protein 1) (Kip1 ubiquitination-promoting complex protein 2)	UBAC1 GBDR1 KPC2 UBADC1	Homo sapiens (Human)	405
Q5SY13	Q5SY13	COAS1_HUMAN	reviewed	Putative uncharacterized protein encoded by COL5A1-AS1 (COL5A1 antisense RNA 1) (COL5A1 antisense gene protein 1)	COL5A1-AS1 C9orf104	Homo sapiens (Human)	56
Q9NZN3	Q9NZN3	EHD3_HUMAN	reviewed	EH domain-containing protein 3 (PAST homolog 3)	EHD3 EHD2 PAST3	Homo sapiens (Human)	535
Q9P2D7	Q9P2D7	DYH1_HUMAN	reviewed	Dynein heavy chain 1, axonemal (Axonemal beta dynein heavy chain 1) (Ciliary dynein heavy chain 1) (Heat shock regulated protein 1) (HSRF-1) (hDHC7)	DNAH1 DHC7 DNAHC1 KIAA1410	Homo sapiens (Human)	4265
Q05639	Q05639	EF1A2_HUMAN	reviewed	Elongation factor 1-alpha 2 (EF-1-alpha-2) (Eukaryotic elongation factor 1 A-2) (eEF1A-2) (Statin-S1)	EEF1A2 EEF1AL STN	Homo sapiens (Human)	463
Q9NPP4	Q9NPP4	NLRC4_HUMAN	reviewed	NLR family CARD domain-containing protein 4 (CARD, LRR, and NACHT-containing protein) (Clan protein) (Caspase recruitment domain-containing protein 12) (Ice protease-activating factor) (Ipaf)	NLRC4 CARD12 CLAN CLAN1 IPAF UNQ6189/PRO20215	Homo sapiens (Human)	1024
Q6UWN5	Q6UWN5	LYPD5_HUMAN	reviewed	Ly6/PLAUR domain-containing protein 5	LYPD5 UNQ1908/PRO4356	Homo sapiens (Human)	251
P04070	P04070	PROC_HUMAN	reviewed	Vitamin K-dependent protein C (EC 3.4.21.69) (Anticoagulant protein C) (Autoprothrombin IIA) (Blood coagulation factor XIV) [Cleaved into: Vitamin K-dependent protein C light chain; Vitamin K-dependent protein C heavy chain; Activation peptide]	PROC	Homo sapiens (Human)	461
P16083	P16083	NQO2_HUMAN	reviewed	Ribosyldihydronicotinamide dehydrogenase [quinone] (EC 1.10.5.1) (NRH dehydrogenase [quinone] 2) (NRH:quinone oxidoreductase 2) (Quinone reductase 2) (QR2)	NQO2 NMOR2	Homo sapiens (Human)	231
Q96AT9	Q96AT9	RPE_HUMAN	reviewed	Ribulose-phosphate 3-epimerase (EC 5.1.3.1) (Ribulose-5-phosphate-3-epimerase)	RPE HUSSY-17	Homo sapiens (Human)	228
O95835	O95835	LATS1_HUMAN	reviewed	Serine/threonine-protein kinase LATS1 (EC 2.7.11.1) (Large tumor suppressor homolog 1) (WARTS protein kinase) (h-warts)	LATS1 WARTS	Homo sapiens (Human)	1130
Q2TAA2	Q2TAA2	IAH1_HUMAN	reviewed	Isoamyl acetate-hydrolyzing esterase 1 homolog (EC 3.1.-.-)	IAH1	Homo sapiens (Human)	248
P20807	P20807	CAN3_HUMAN	reviewed	Calpain-3 (EC 3.4.22.54) (Calcium-activated neutral proteinase 3) (CANP 3) (Calpain L3) (Calpain p94) (Muscle-specific calcium-activated neutral protease 3) (New calpain 1) (nCL-1)	CAPN3 CANP3 CANPL3 NCL1	Homo sapiens (Human)	821
O75069	O75069	TMCC2_HUMAN	reviewed	Transmembrane and coiled-coil domains protein 2 (Cerebral protein 11)	TMCC2 KIAA0481 hucep-11	Homo sapiens (Human)	709
P01344	P01344	IGF2_HUMAN	reviewed	Insulin-like growth factor II (IGF-II) (Somatomedin-A) (T3M-11-derived growth factor) [Cleaved into: Insulin-like growth factor II; Insulin-like growth factor II Ala-25 Del; Preptin]	IGF2 PP1446	Homo sapiens (Human)	180
P35858	P35858	ALS_HUMAN	reviewed	Insulin-like growth factor-binding protein complex acid labile subunit (ALS)	IGFALS ALS	Homo sapiens (Human)	605
Q9NTI7	Q9NTI7	INKA2_HUMAN	reviewed	PAK4-inhibitor INKA2 (Induced in neural crest by AP2-alpha protein-related homolog) (HInca-r) (Inka box actin regulator 2)	INKA2 C1orf183 FAM212B	Homo sapiens (Human)	297
Q9UER7	Q9UER7	DAXX_HUMAN	reviewed	Death domain-associated protein 6 (Daxx) (hDaxx) (ETS1-associated protein 1) (EAP1) (Fas death domain-associated protein)	DAXX BING2 DAP6	Homo sapiens (Human)	740
O00461	O00461	GOLI4_HUMAN	reviewed	Golgi integral membrane protein 4 (Golgi integral membrane protein, cis) (GIMPc) (Golgi phosphoprotein 4) (Golgi-localized phosphoprotein of 130 kDa) (Golgi phosphoprotein of 130 kDa)	GOLIM4 GIMPC GOLPH4 GPP130	Homo sapiens (Human)	696
O94913	O94913	PCF11_HUMAN	reviewed	Pre-mRNA cleavage complex 2 protein Pcf11 (Pre-mRNA cleavage complex II protein Pcf11)	PCF11 KIAA0824	Homo sapiens (Human)	1555
Q9UPQ0	Q9UPQ0	LIMC1_HUMAN	reviewed	LIM and calponin homology domains-containing protein 1	LIMCH1 KIAA1102	Homo sapiens (Human)	1083
Q9H9S4	Q9H9S4	CB39L_HUMAN	reviewed	Calcium-binding protein 39-like (Antigen MLAA-34) (MO25beta) (Mo25-like protein)	CAB39L	Homo sapiens (Human)	337
O95810	O95810	CAVN2_HUMAN	reviewed	Caveolae-associated protein 2 (Cavin-2) (PS-p68) (Phosphatidylserine-binding protein) (Serum deprivation-response protein)	CAVIN2 SDPR	Homo sapiens (Human)	425
Q96RF0	Q96RF0	SNX18_HUMAN	reviewed	Sorting nexin-18 (SH3 and PX domain-containing protein 3B) (Sorting nexin-associated Golgi protein 1)	SNX18 SH3PXD3B SNAG1	Homo sapiens (Human)	628
Q9NTX5	Q9NTX5	ECHD1_HUMAN	reviewed	Ethylmalonyl-CoA decarboxylase (EC 4.1.1.94) (Enoyl-CoA hydratase domain-containing protein 1) (Methylmalonyl-CoA decarboxylase) (MMCD)	ECHDC1	Homo sapiens (Human)	307
O95996	O95996	APCL_HUMAN	reviewed	Adenomatous polyposis coli protein 2 (Adenomatous polyposis coli protein-like) (APC-like)	APC2 APCL	Homo sapiens (Human)	2303
Q7Z304	Q7Z304	MAMC2_HUMAN	reviewed	MAM domain-containing protein 2 (MAM domain-containing proteoglycan) (Mamcan)	MAMDC2	Homo sapiens (Human)	686
Q6NZY7	Q6NZY7	BORG3_HUMAN	reviewed	Cdc42 effector protein 5 (Binder of Rho GTPases 3)	CDC42EP5 BORG3 CEP5	Homo sapiens (Human)	148
Q16222	Q16222	UAP1_HUMAN	reviewed	UDP-N-acetylhexosamine pyrophosphorylase (Antigen X) (AGX) (Sperm-associated antigen 2) [Includes: UDP-N-acetylgalactosamine pyrophosphorylase (EC 2.7.7.83) (AGX-1); UDP-N-acetylglucosamine pyrophosphorylase (EC 2.7.7.23) (AGX-2)]	UAP1 SPAG2	Homo sapiens (Human)	522
Q0VDG4	Q0VDG4	SCRN3_HUMAN	reviewed	Secernin-3	SCRN3	Homo sapiens (Human)	424
Q9BUA6	Q9BUA6	MYL10_HUMAN	reviewed	Myosin regulatory light chain 10 (Myosin light chain 2, lymphocyte-specific) (Precursor lymphocyte-specific regulatory light chain)	MYL10 MYLC2PL PLRLC	Homo sapiens (Human)	226
P47914	P47914	RL29_HUMAN	reviewed	60S ribosomal protein L29 (Cell surface heparin-binding protein HIP) (Large ribosomal subunit protein eL29)	RPL29	Homo sapiens (Human)	159
P16234	P16234	PGFRA_HUMAN	reviewed	Platelet-derived growth factor receptor alpha (PDGF-R-alpha) (PDGFR-alpha) (EC 2.7.10.1) (Alpha platelet-derived growth factor receptor) (Alpha-type platelet-derived growth factor receptor) (CD140 antigen-like family member A) (CD140a antigen) (Platelet-derived growth factor alpha receptor) (Platelet-derived growth factor receptor 2) (PDGFR-2) (CD antigen CD140a)	PDGFRA PDGFR2 RHEPDGFRA	Homo sapiens (Human)	1089
Q9ULL8	Q9ULL8	SHRM4_HUMAN	reviewed	Protein Shroom4 (Second homolog of apical protein)	SHROOM4 KIAA1202 SHAP	Homo sapiens (Human)	1493
A2A2Z9	A2A2Z9	AN18B_HUMAN	reviewed	Ankyrin repeat domain-containing protein 18B	ANKRD18B	Homo sapiens (Human)	1011
Q13501	Q13501	SQSTM_HUMAN	reviewed	Sequestosome-1 (EBI3-associated protein of 60 kDa) (EBIAP) (p60) (Phosphotyrosine-independent ligand for the Lck SH2 domain of 62 kDa) (Ubiquitin-binding protein p62)	SQSTM1 ORCA OSIL	Homo sapiens (Human)	440
Q96L96	Q96L96	ALPK3_HUMAN	reviewed	Alpha-protein kinase 3 (EC 2.7.11.1) (Muscle alpha-protein kinase)	ALPK3 KIAA1330 MAK	Homo sapiens (Human)	1907
Q5VYV7	Q5VYV7	SLX4I_HUMAN	reviewed	Protein SLX4IP (SLX4-interacting protein)	SLX4IP C20orf94	Homo sapiens (Human)	408
P37840	P37840	SYUA_HUMAN	reviewed	Alpha-synuclein (Non-A beta component of AD amyloid) (Non-A4 component of amyloid precursor) (NACP)	SNCA NACP PARK1	Homo sapiens (Human)	140
P80297	P80297	MT1X_HUMAN	reviewed	Metallothionein-1X (MT-1X) (Metallothionein-IX) (MT-IX)	MT1X	Homo sapiens (Human)	61
Q92530	Q92530	PSMF1_HUMAN	reviewed	Proteasome inhibitor PI31 subunit (hPI31)	PSMF1	Homo sapiens (Human)	271
Q5JPF3	Q5JPF3	AN36C_HUMAN	reviewed	Ankyrin repeat domain-containing protein 36C (Protein immuno-reactive with anti-PTH polyclonal antibodies)	ANKRD36C	Homo sapiens (Human)	1778
P09601	P09601	HMOX1_HUMAN	reviewed	Heme oxygenase 1 (HO-1) (EC 1.14.14.18)	HMOX1 HO HO1	Homo sapiens (Human)	288
P80108	P80108	PHLD_HUMAN	reviewed	Phosphatidylinositol-glycan-specific phospholipase D (PI-G PLD) (EC 3.1.4.50) (Glycoprotein phospholipase D) (Glycosyl-phosphatidylinositol-specific phospholipase D) (GPI-PLD) (GPI-specific phospholipase D)	GPLD1 PIGPLD1	Homo sapiens (Human)	840
P49593	P49593	PPM1F_HUMAN	reviewed	Protein phosphatase 1F (EC 3.1.3.16) (Ca(2+)/calmodulin-dependent protein kinase phosphatase) (CaM-kinase phosphatase) (CaMKPase) (Partner of PIX 2) (Protein fem-2 homolog) (hFem-2)	PPM1F KIAA0015 POPX2	Homo sapiens (Human)	454
Q02985	Q02985	FHR3_HUMAN	reviewed	Complement factor H-related protein 3 (FHR-3) (DOWN16) (H factor-like protein 3)	CFHR3 CFHL3 FHR3	Homo sapiens (Human)	330
Q8N7S6	Q8N7S6	ARI2O_HUMAN	reviewed	Uncharacterized protein ARIH2OS (Ariadne-2 homolog opposite strand protein)	ARIH2OS C3orf71	Homo sapiens (Human)	290
Q8N9I9	Q8N9I9	DTX3_HUMAN	reviewed	Probable E3 ubiquitin-protein ligase DTX3 (EC 2.3.2.27) (Protein deltex-3) (Deltex3) (RING finger protein 154) (RING-type E3 ubiquitin transferase DTX3)	DTX3 RNF154	Homo sapiens (Human)	347
P13805	P13805	TNNT1_HUMAN	reviewed	Troponin T, slow skeletal muscle (TnTs) (Slow skeletal muscle troponin T) (sTnT)	TNNT1 TNT	Homo sapiens (Human)	278
Q96Q06	Q96Q06	PLIN4_HUMAN	reviewed	Perilipin-4 (Adipocyte protein S3-12)	PLIN4 KIAA1881	Homo sapiens (Human)	1357
A6NNT2	A6NNT2	CP096_HUMAN	reviewed	Uncharacterized protein C16orf96	C16orf96	Homo sapiens (Human)	1141
O15417	O15417	TNC18_HUMAN	reviewed	Trinucleotide repeat-containing gene 18 protein (Long CAG trinucleotide repeat-containing gene 79 protein)	TNRC18 CAGL79 KIAA1856	Homo sapiens (Human)	2968
Q6MZZ7	Q6MZZ7	CAN13_HUMAN	reviewed	Calpain-13 (EC 3.4.22.-) (Calcium-activated neutral proteinase 13) (CANP 13)	CAPN13	Homo sapiens (Human)	669
Q9NY15	Q9NY15	STAB1_HUMAN	reviewed	Stabilin-1 (Fasciclin, EGF-like, laminin-type EGF-like and link domain-containing scavenger receptor 1) (FEEL-1) (MS-1 antigen)	STAB1 FEEL1 KIAA0246	Homo sapiens (Human)	2570
A8MXT2	A8MXT2	MAGBH_HUMAN	reviewed	Melanoma-associated antigen B17	MAGEB17	Homo sapiens (Human)	336
Q17RC7	Q17RC7	EX3L4_HUMAN	reviewed	Exocyst complex component 3-like protein 4	EXOC3L4 C14orf73	Homo sapiens (Human)	722
Q96JE9	Q96JE9	MAP6_HUMAN	reviewed	Microtubule-associated protein 6 (MAP-6) (Stable tubule-only polypeptide) (STOP)	MAP6 KIAA1878	Homo sapiens (Human)	813
Q9UKX5	Q9UKX5	ITA11_HUMAN	reviewed	Integrin alpha-11	ITGA11 MSTP018	Homo sapiens (Human)	1188
Q9Y3X0	Q9Y3X0	CCDC9_HUMAN	reviewed	Coiled-coil domain-containing protein 9	CCDC9	Homo sapiens (Human)	531
Q8NFH5	Q8NFH5	NUP35_HUMAN	reviewed	Nucleoporin NUP35 (35 kDa nucleoporin) (Mitotic phosphoprotein 44) (MP-44) (Nuclear pore complex protein Nup53) (Nucleoporin NUP53)	NUP35 MP44 NUP53	Homo sapiens (Human)	326
Q8WYR4	Q8WYR4	RSPH1_HUMAN	reviewed	Radial spoke head 1 homolog (Cancer/testis antigen 79) (CT79) (Male meiotic metaphase chromosome-associated acidic protein) (Meichroacidin) (Testis-specific gene A2 protein)	RSPH1 TSA2 TSGA2	Homo sapiens (Human)	309
P03950	P03950	ANGI_HUMAN	reviewed	Angiogenin (EC 3.1.27.-) (Ribonuclease 5) (RNase 5)	ANG RNASE5	Homo sapiens (Human)	147
Q9BVV6	Q9BVV6	TALD3_HUMAN	reviewed	Protein TALPID3	KIAA0586 TALPID3	Homo sapiens (Human)	1533
Q9BY67	Q9BY67	CADM1_HUMAN	reviewed	Cell adhesion molecule 1 (Immunoglobulin superfamily member 4) (IgSF4) (Nectin-like protein 2) (NECL-2) (Spermatogenic immunoglobulin superfamily) (SgIgSF) (Synaptic cell adhesion molecule) (SynCAM) (Tumor suppressor in lung cancer 1) (TSLC-1)	CADM1 IGSF4 IGSF4A NECL2 SYNCAM TSLC1	Homo sapiens (Human)	442
Q9NVZ3	Q9NVZ3	NECP2_HUMAN	reviewed	Adaptin ear-binding coat-associated protein 2 (NECAP endocytosis-associated protein 2) (NECAP-2)	NECAP2	Homo sapiens (Human)	263
Q68DX3	Q68DX3	FRPD2_HUMAN	reviewed	FERM and PDZ domain-containing protein 2 (PDZ domain-containing protein 4) (PDZ domain-containing protein 5C)	FRMPD2 PDZD5C PDZK4 PDZK5C	Homo sapiens (Human)	1309
P51178	P51178	PLCD1_HUMAN	reviewed	1-phosphatidylinositol 4,5-bisphosphate phosphodiesterase delta-1 (EC 3.1.4.11) (Phosphoinositide phospholipase C-delta-1) (Phospholipase C-III) (PLC-III) (Phospholipase C-delta-1) (PLC-delta-1)	PLCD1	Homo sapiens (Human)	756
P17936	P17936	IBP3_HUMAN	reviewed	Insulin-like growth factor-binding protein 3 (IBP-3) (IGF-binding protein 3) (IGFBP-3)	IGFBP3 IBP3	Homo sapiens (Human)	291
Q8TDD2	Q8TDD2	SP7_HUMAN	reviewed	Transcription factor Sp7 (Zinc finger protein osterix)	SP7 OSX	Homo sapiens (Human)	431
Q9NUE0	Q9NUE0	ZDH18_HUMAN	reviewed	Palmitoyltransferase ZDHHC18 (EC 2.3.1.225) (Zinc finger DHHC domain-containing protein 18) (DHHC-18)	ZDHHC18	Homo sapiens (Human)	388
Q9BXR6	Q9BXR6	FHR5_HUMAN	reviewed	Complement factor H-related protein 5 (FHR-5)	CFHR5 CFHL5 FHR5	Homo sapiens (Human)	569
Q8IUE1	Q8IUE1	TF2LX_HUMAN	reviewed	Homeobox protein TGIF2LX (TGF-beta-induced transcription factor 2-like protein) (TGFB-induced factor 2-like protein, X-linked) (TGIF-like on the X)	TGIF2LX TGIFLX	Homo sapiens (Human)	241
Q86U86	Q86U86	PB1_HUMAN	reviewed	Protein polybromo-1 (hPB1) (BRG1-associated factor 180) (BAF180) (Polybromo-1D)	PBRM1 BAF180 PB1	Homo sapiens (Human)	1689
P29622	P29622	KAIN_HUMAN	reviewed	Kallistatin (Kallikrein inhibitor) (Peptidase inhibitor 4) (PI-4) (Serpin A4)	SERPINA4 KST PI4	Homo sapiens (Human)	427
O75376	O75376	NCOR1_HUMAN	reviewed	Nuclear receptor corepressor 1 (N-CoR) (N-CoR1)	NCOR1 KIAA1047	Homo sapiens (Human)	2440
P10915	P10915	HPLN1_HUMAN	reviewed	Hyaluronan and proteoglycan link protein 1 (Cartilage-linking protein 1) (Cartilage-link protein) (Proteoglycan link protein)	HAPLN1 CRTL1	Homo sapiens (Human)	354
Q6ZRI8	Q6ZRI8	RHG36_HUMAN	reviewed	Rho GTPase-activating protein 36	ARHGAP36	Homo sapiens (Human)	547
A3KMH1	A3KMH1	VWA8_HUMAN	reviewed	von Willebrand factor A domain-containing protein 8 (PEX7-binding protein 2) (P7BP2)	VWA8 KIAA0564	Homo sapiens (Human)	1905
Q13972	Q13972	RGRF1_HUMAN	reviewed	Ras-specific guanine nucleotide-releasing factor 1 (Ras-GRF1) (Guanine nucleotide-releasing protein) (GNRP) (Ras-specific nucleotide exchange factor CDC25)	RASGRF1 CDC25 GNRP GRF1	Homo sapiens (Human)	1273
Q15642	Q15642	CIP4_HUMAN	reviewed	Cdc42-interacting protein 4 (Protein Felic) (Salt tolerant protein) (hSTP) (Thyroid receptor-interacting protein 10) (TR-interacting protein 10) (TRIP-10)	TRIP10 CIP4 STOT STP	Homo sapiens (Human)	601
P32004	P32004	L1CAM_HUMAN	reviewed	Neural cell adhesion molecule L1 (N-CAM-L1) (NCAM-L1) (CD antigen CD171)	L1CAM CAML1 MIC5	Homo sapiens (Human)	1257
Q15751	Q15751	HERC1_HUMAN	reviewed	Probable E3 ubiquitin-protein ligase HERC1 (EC 2.3.2.26) (HECT domain and RCC1-like domain-containing protein 1) (HECT-type E3 ubiquitin transferase HERC1) (p532) (p619)	HERC1	Homo sapiens (Human)	4861
P01877	P01877	IGHA2_HUMAN	reviewed	Immunoglobulin heavy constant alpha 2 (Ig alpha-2 chain C region) (Ig alpha-2 chain C region BUT) (Ig alpha-2 chain C region LAN)	IGHA2	Homo sapiens (Human)	340
O00625	O00625	PIR_HUMAN	reviewed	Pirin (EC 1.13.11.24) (Probable quercetin 2,3-dioxygenase PIR) (Probable quercetinase)	PIR	Homo sapiens (Human)	290
Q5T8I3	Q5T8I3	F102B_HUMAN	reviewed	Protein FAM102B	FAM102B	Homo sapiens (Human)	360
Q08379	Q08379	GOGA2_HUMAN	reviewed	Golgin subfamily A member 2 (130 kDa cis-Golgi matrix protein) (GM130) (GM130 autoantigen) (Golgin-95)	GOLGA2	Homo sapiens (Human)	1002
Q86VR7	Q86VR7	VS10L_HUMAN	reviewed	V-set and immunoglobulin domain-containing protein 10-like (VSIG10-like protein)	VSIG10L	Homo sapiens (Human)	867
P55822	P55822	SH3BG_HUMAN	reviewed	SH3 domain-binding glutamic acid-rich protein (SH3BGR protein) (21-glutamic acid-rich protein) (21-GARP)	SH3BGR	Homo sapiens (Human)	239
Q9UL62	Q9UL62	TRPC5_HUMAN	reviewed	Short transient receptor potential channel 5 (TrpC5) (Transient receptor protein 5) (TRP-5) (hTRP-5) (hTRP5)	TRPC5 TRP5	Homo sapiens (Human)	973
Q9NPH3	Q9NPH3	IL1AP_HUMAN	reviewed	Interleukin-1 receptor accessory protein (IL-1 receptor accessory protein) (IL-1RAcP) (EC 3.2.2.6) (Interleukin-1 receptor 3) (IL-1R-3) (IL-1R3)	IL1RAP C3orf13 IL1R3	Homo sapiens (Human)	570
P26927	P26927	HGFL_HUMAN	reviewed	Hepatocyte growth factor-like protein (Macrophage stimulatory protein) (Macrophage-stimulating protein) (MSP) [Cleaved into: Hepatocyte growth factor-like protein alpha chain; Hepatocyte growth factor-like protein beta chain]	MST1 D3F15S2 DNF15S2 HGFL	Homo sapiens (Human)	711
P30566	P30566	PUR8_HUMAN	reviewed	Adenylosuccinate lyase (ADSL) (ASL) (EC 4.3.2.2) (Adenylosuccinase) (ASase)	ADSL AMPS	Homo sapiens (Human)	484
O75144	O75144	ICOSL_HUMAN	reviewed	ICOS ligand (B7 homolog 2) (B7-H2) (B7-like protein Gl50) (B7-related protein 1) (B7RP-1) (CD antigen CD275)	ICOSLG B7H2 B7RP1 ICOSL KIAA0653	Homo sapiens (Human)	302
O94811	O94811	TPPP_HUMAN	reviewed	Tubulin polymerization-promoting protein (TPPP) (EC 3.6.5.-) (25 kDa brain-specific protein) (TPPP/p25) (p24) (p25-alpha)	TPPP TPPP1	Homo sapiens (Human)	219
Q96SK3	Q96SK3	ZN607_HUMAN	reviewed	Zinc finger protein 607	ZNF607	Homo sapiens (Human)	696
Q9C0C2	Q9C0C2	TB182_HUMAN	reviewed	182 kDa tankyrase-1-binding protein	TNKS1BP1 KIAA1741 TAB182	Homo sapiens (Human)	1729
Q9C099	Q9C099	LRCC1_HUMAN	reviewed	Leucine-rich repeat and coiled-coil domain-containing protein 1 (Centrosomal leucine-rich repeat and coiled-coil domain-containing protein)	LRRCC1 CLERC KIAA1764	Homo sapiens (Human)	1032
P15291	P15291	B4GT1_HUMAN	reviewed	Beta-1,4-galactosyltransferase 1 (Beta-1,4-GalTase 1) (Beta4Gal-T1) (b4Gal-T1) (EC 2.4.1.-) (Beta-N-acetylglucosaminyl-glycolipid beta-1,4-galactosyltransferase) (Beta-N-acetylglucosaminylglycopeptide beta-1,4-galactosyltransferase) (EC 2.4.1.38) (Lactose synthase A protein) (EC 2.4.1.22) (N-acetyllactosamine synthase) (EC 2.4.1.90) (Nal synthase) (UDP-Gal:beta-GlcNAc beta-1,4-galactosyltransfera…	B4GALT1 GGTB2	Homo sapiens (Human)	398
P13598	P13598	ICAM2_HUMAN	reviewed	Intercellular adhesion molecule 2 (ICAM-2) (CD antigen CD102)	ICAM2	Homo sapiens (Human)	275
Q4L235	Q4L235	ACSF4_HUMAN	reviewed	Beta-alanine-activating enzyme (EC 6.2.1.-) (Acyl-CoA synthetase family member 4) (Protein NRPS998)	AASDH ACSF4 U26 HSPC318	Homo sapiens (Human)	1098
P62877	P62877	RBX1_HUMAN	reviewed	E3 ubiquitin-protein ligase RBX1 (EC 2.3.2.27) (EC 2.3.2.32) (E3 ubiquitin-protein transferase RBX1) (Protein ZYP) (RING finger protein 75) (RING-box protein 1) (Rbx1) (Regulator of cullins 1) (ROC1) [Cleaved into: E3 ubiquitin-protein ligase RBX1, N-terminally processed (E3 ubiquitin-protein transferase RBX1, N-terminally processed)]	RBX1 RNF75 ROC1	Homo sapiens (Human)	108
Q8IUL8	Q8IUL8	CILP2_HUMAN	reviewed	Cartilage intermediate layer protein 2 (CILP-2) [Cleaved into: Cartilage intermediate layer protein 2 C1; Cartilage intermediate layer protein 2 C2]	CILP2	Homo sapiens (Human)	1156
Q70CQ4	Q70CQ4	UBP31_HUMAN	reviewed	Ubiquitin carboxyl-terminal hydrolase 31 (EC 3.4.19.12) (Deubiquitinating enzyme 31) (Ubiquitin thioesterase 31) (Ubiquitin-specific-processing protease 31)	USP31 KIAA1203	Homo sapiens (Human)	1352
Q9Y6N7	Q9Y6N7	ROBO1_HUMAN	reviewed	Roundabout homolog 1 (Deleted in U twenty twenty) (H-Robo-1)	ROBO1 DUTT1	Homo sapiens (Human)	1651
Q9BSG1	Q9BSG1	ZNF2_HUMAN	reviewed	Zinc finger protein 2 (Zinc finger protein 2.2) (Zinc finger protein 661)	ZNF2 ZNF661	Homo sapiens (Human)	425
Q13094	Q13094	LCP2_HUMAN	reviewed	Lymphocyte cytosolic protein 2 (SH2 domain-containing leukocyte protein of 76 kDa) (SLP-76 tyrosine phosphoprotein) (SLP76)	LCP2	Homo sapiens (Human)	533
Q14507	Q14507	EP3A_HUMAN	reviewed	Epididymal secretory protein E3-alpha (Human epididymis-specific protein 3-alpha) (HE3-alpha)	EDDM3A FAM12A HE3A	Homo sapiens (Human)	147
Q9BY44	Q9BY44	EIF2A_HUMAN	reviewed	Eukaryotic translation initiation factor 2A (eIF-2A) (65 kDa eukaryotic translation initiation factor 2A) [Cleaved into: Eukaryotic translation initiation factor 2A, N-terminally processed]	EIF2A CDA02 MSTP004 MSTP089	Homo sapiens (Human)	585
P02458	P02458	CO2A1_HUMAN	reviewed	Collagen alpha-1(II) chain (Alpha-1 type II collagen) [Cleaved into: Collagen alpha-1(II) chain; Chondrocalcin]	COL2A1	Homo sapiens (Human)	1487
Q96DG6	Q96DG6	CMBL_HUMAN	reviewed	Carboxymethylenebutenolidase homolog (EC 3.1.-.-)	CMBL	Homo sapiens (Human)	245
Q6EMK4	Q6EMK4	VASN_HUMAN	reviewed	Vasorin (Protein slit-like 2)	VASN SLITL2 UNQ314/PRO357/PRO1282	Homo sapiens (Human)	673
P01036	P01036	CYTS_HUMAN	reviewed	Cystatin-S (Cystatin-4) (Cystatin-SA-III) (Salivary acidic protein 1)	CST4	Homo sapiens (Human)	141
Q5FWF4	Q5FWF4	ZRAB3_HUMAN	reviewed	DNA annealing helicase and endonuclease ZRANB3 (Annealing helicase 2) (AH2) (Zinc finger Ran-binding domain-containing protein 3) [Includes: DNA annealing helicase ZRANB3 (EC 3.6.4.-); Endonuclease ZRANB3 (EC 3.1.-.-)]	ZRANB3	Homo sapiens (Human)	1079
Q92667	Q92667	AKAP1_HUMAN	reviewed	A-kinase anchor protein 1, mitochondrial (A-kinase anchor protein 149 kDa) (AKAP 149) (Dual specificity A-kinase-anchoring protein 1) (D-AKAP-1) (Protein kinase A-anchoring protein 1) (PRKA1) (Spermatid A-kinase anchor protein 84) (S-AKAP84)	AKAP1 AKAP149 PRKA1	Homo sapiens (Human)	903
O75112	O75112	LDB3_HUMAN	reviewed	LIM domain-binding protein 3 (Protein cypher) (Z-band alternatively spliced PDZ-motif protein)	LDB3 KIAA0613 ZASP	Homo sapiens (Human)	727
Q38SD2	Q38SD2	LRRK1_HUMAN	reviewed	Leucine-rich repeat serine/threonine-protein kinase 1 (EC 2.7.11.1)	LRRK1 KIAA1790	Homo sapiens (Human)	2015
O95171	O95171	SCEL_HUMAN	reviewed	Sciellin	SCEL	Homo sapiens (Human)	688
Q96C23	Q96C23	GALM_HUMAN	reviewed	Aldose 1-epimerase (EC 5.1.3.3) (Galactose mutarotase)	GALM BLOCK25	Homo sapiens (Human)	342
Q96FB5	Q96FB5	RRNAD_HUMAN	reviewed	Protein RRNAD1 (Ribosomal RNA adenine dimethylase domain-containing protein 1)	RRNAD1 C1orf66 CGI-41	Homo sapiens (Human)	475
Q5T7N2	Q5T7N2	LITD1_HUMAN	reviewed	LINE-1 type transposase domain-containing protein 1 (ES cell-associated protein 11)	L1TD1 ECAT11	Homo sapiens (Human)	865
P01721	P01721	LV657_HUMAN	reviewed	Immunoglobulin lambda variable 6-57 (Ig lambda chain V-VI region AR) (Ig lambda chain V-VI region EB4) (Ig lambda chain V-VI region NIG-48) (Ig lambda chain V-VI region SUT) (Ig lambda chain V-VI region WLT)	IGLV6-57	Homo sapiens (Human)	117
P16298	P16298	PP2BB_HUMAN	reviewed	Serine/threonine-protein phosphatase 2B catalytic subunit beta isoform (EC 3.1.3.16) (CAM-PRP catalytic subunit) (Calmodulin-dependent calcineurin A subunit beta isoform) (CNA beta)	PPP3CB CALNA2 CALNB CNA2	Homo sapiens (Human)	524
Q9NTU7	Q9NTU7	CBLN4_HUMAN	reviewed	Cerebellin-4 (Cerebellin-like glycoprotein 1)	CBLN4 CBLNL1 UNQ718/PRO1382	Homo sapiens (Human)	201
Q08499	Q08499	PDE4D_HUMAN	reviewed	cAMP-specific 3',5'-cyclic phosphodiesterase 4D (EC 3.1.4.53) (DPDE3) (PDE43)	PDE4D DPDE3	Homo sapiens (Human)	809
O76074	O76074	PDE5A_HUMAN	reviewed	cGMP-specific 3',5'-cyclic phosphodiesterase (EC 3.1.4.35) (cGMP-binding cGMP-specific phosphodiesterase) (CGB-PDE)	PDE5A PDE5	Homo sapiens (Human)	875
Q7Z408	Q7Z408	CSMD2_HUMAN	reviewed	CUB and sushi domain-containing protein 2 (CUB and sushi multiple domains protein 2)	CSMD2 KIAA1884	Homo sapiens (Human)	3487
A6NIN4	A6NIN4	RN227_HUMAN	reviewed	RING finger protein 227 (Long intergenic non-protein coding RNA 2581)	RNF227 LINC02581	Homo sapiens (Human)	190
Q15744	Q15744	CEBPE_HUMAN	reviewed	CCAAT/enhancer-binding protein epsilon (C/EBP epsilon)	CEBPE	Homo sapiens (Human)	281
Q9Y4E6	Q9Y4E6	WDR7_HUMAN	reviewed	WD repeat-containing protein 7 (Rabconnectin-3 beta) (TGF-beta resistance-associated protein TRAG)	WDR7 KIAA0541 TRAG	Homo sapiens (Human)	1490
Q86SQ4	Q86SQ4	AGRG6_HUMAN	reviewed	Adhesion G-protein coupled receptor G6 (Developmentally regulated G-protein-coupled receptor) (G-protein coupled receptor 126) (Vascular inducible G protein-coupled receptor) [Cleaved into: ADGRG6 N-terminal fragment (ADGRG6-NTF); ADGRG6 C-terminal fragment (ADGRG6-CTF)]	ADGRG6 DREG GPR126 VIGR	Homo sapiens (Human)	1221
Q7Z3J2	Q7Z3J2	VP35L_HUMAN	reviewed	VPS35 endosomal protein sorting factor-like (Esophageal cancer-associated protein)	VPS35L C16orf62 101F10.2	Homo sapiens (Human)	963
P58062	P58062	ISK7_HUMAN	reviewed	Serine protease inhibitor Kazal-type 7 (Esophagus cancer-related gene 2 protein) (ECRG-2)	SPINK7 ECG2 UNQ745/PRO1474	Homo sapiens (Human)	85
Q9UJC5	Q9UJC5	SH3L2_HUMAN	reviewed	SH3 domain-binding glutamic acid-rich-like protein 2 (Fovea-associated SH3 domain-binding protein)	SH3BGRL2 FASH3	Homo sapiens (Human)	107
Q9ULI0	Q9ULI0	ATD2B_HUMAN	reviewed	ATPase family AAA domain-containing protein 2B	ATAD2B KIAA1240	Homo sapiens (Human)	1458
P15559	P15559	NQO1_HUMAN	reviewed	NAD(P)H dehydrogenase [quinone] 1 (EC 1.6.5.2) (Azoreductase) (DT-diaphorase) (DTD) (Menadione reductase) (NAD(P)H:quinone oxidoreductase 1) (Phylloquinone reductase) (Quinone reductase 1) (QR1)	NQO1 DIA4 NMOR1	Homo sapiens (Human)	274
Q13469	Q13469	NFAC2_HUMAN	reviewed	Nuclear factor of activated T-cells, cytoplasmic 2 (NF-ATc2) (NFATc2) (NFAT pre-existing subunit) (NF-ATp) (T-cell transcription factor NFAT1)	NFATC2 NFAT1 NFATP	Homo sapiens (Human)	925
Q9UM22	Q9UM22	EPDR1_HUMAN	reviewed	Mammalian ependymin-related protein 1 (MERP-1) (Upregulated in colorectal cancer gene 1 protein)	EPDR1 MERP1 UCC1	Homo sapiens (Human)	224
Q5JTZ9	Q5JTZ9	SYAM_HUMAN	reviewed	Alanine--tRNA ligase, mitochondrial (EC 6.1.1.7) (Alanyl-tRNA synthetase) (AlaRS)	AARS2 AARSL KIAA1270	Homo sapiens (Human)	985
Q99538	Q99538	LGMN_HUMAN	reviewed	Legumain (EC 3.4.22.34) (Asparaginyl endopeptidase) (Protease, cysteine 1)	LGMN PRSC1	Homo sapiens (Human)	433
Q6ZUS5	Q6ZUS5	CC121_HUMAN	reviewed	Coiled-coil domain-containing protein 121	CCDC121	Homo sapiens (Human)	278
Q9BV57	Q9BV57	MTND_HUMAN	reviewed	1,2-dihydroxy-3-keto-5-methylthiopentene dioxygenase (EC 1.13.11.54) (Acireductone dioxygenase (Fe(2+)-requiring)) (ARD) (Fe-ARD) (Membrane-type 1 matrix metalloproteinase cytoplasmic tail-binding protein 1) (MTCBP-1) (Submergence-induced protein-like factor) (Sip-L)	ADI1 MTCBP1 HMFT1638	Homo sapiens (Human)	179
Q6NVV1	Q6NVV1	R13P3_HUMAN	reviewed	Putative 60S ribosomal protein L13a protein RPL13AP3 (60S ribosomal protein L13a pseudogene 3)	RPL13AP3	Homo sapiens (Human)	102
O14737	O14737	PDCD5_HUMAN	reviewed	Programmed cell death protein 5 (TF-1 cell apoptosis-related protein 19) (Protein TFAR19)	PDCD5 TFAR19	Homo sapiens (Human)	125
Q8NBF2	Q8NBF2	NHLC2_HUMAN	reviewed	NHL repeat-containing protein 2	NHLRC2	Homo sapiens (Human)	726
P01743	P01743	HV146_HUMAN	reviewed	Immunoglobulin heavy variable 1-46 (Ig heavy chain V-I region DOT) (Ig heavy chain V-I region HG3) (Ig heavy chain V-I region Mot)	IGHV1-46	Homo sapiens (Human)	117
Q9BRK3	Q9BRK3	MXRA8_HUMAN	reviewed	Matrix remodeling-associated protein 8 (Limitrin)	MXRA8	Homo sapiens (Human)	442
Q6UXD7	Q6UXD7	S49A3_HUMAN	reviewed	Solute carrier family 49 member A3 (Major facilitator superfamily domain-containing protein 7) (Myosin light polypeptide 5 regulatory protein) (MYL5)	SLC49A3 MFSD7 LP2561 UNQ385/PRO717	Homo sapiens (Human)	560
P34949	P34949	MPI_HUMAN	reviewed	Mannose-6-phosphate isomerase (EC 5.3.1.8) (Phosphohexomutase) (Phosphomannose isomerase) (PMI)	MPI PMI1	Homo sapiens (Human)	423
Q15555	Q15555	MARE2_HUMAN	reviewed	Microtubule-associated protein RP/EB family member 2 (APC-binding protein EB2) (End-binding protein 2) (EB2)	MAPRE2 RP1	Homo sapiens (Human)	327
P20742	P20742	PZP_HUMAN	reviewed	Pregnancy zone protein (C3 and PZP-like alpha-2-macroglobulin domain-containing protein 6)	PZP CPAMD6	Homo sapiens (Human)	1482
Q96T51	Q96T51	RUFY1_HUMAN	reviewed	RUN and FYVE domain-containing protein 1 (FYVE-finger protein EIP1) (La-binding protein 1) (Rab4-interacting protein) (Zinc finger FYVE domain-containing protein 12)	RUFY1 RABIP4 ZFYVE12	Homo sapiens (Human)	708
A0A0C4DH69	A0A0C4DH69	KV109_HUMAN	reviewed	Immunoglobulin kappa variable 1-9	IGKV1-9	Homo sapiens (Human)	117
Q99459	Q99459	CDC5L_HUMAN	reviewed	Cell division cycle 5-like protein (Cdc5-like protein) (Pombe cdc5-related protein)	CDC5L KIAA0432 PCDC5RP	Homo sapiens (Human)	802
Q9NWS1	Q9NWS1	PARI_HUMAN	reviewed	PCNA-interacting partner (PARI) (PARP-1 binding protein) (PARP1-binding protein) (PARPBP)	PARPBP C12orf48 PARI	Homo sapiens (Human)	579
Q8TES7	Q8TES7	FBF1_HUMAN	reviewed	Fas-binding factor 1 (FBF-1) (Protein albatross)	FBF1 ALB KIAA1863	Homo sapiens (Human)	1133
P60985	P60985	KTDAP_HUMAN	reviewed	Keratinocyte differentiation-associated protein	KRTDAP KDAP UNQ467/PRO826	Homo sapiens (Human)	99
Q14520	Q14520	HABP2_HUMAN	reviewed	Hyaluronan-binding protein 2 (EC 3.4.21.-) (Factor VII-activating protease) (Factor seven-activating protease) (FSAP) (Hepatocyte growth factor activator-like protein) (Plasma hyaluronan-binding protein) [Cleaved into: Hyaluronan-binding protein 2 50 kDa heavy chain; Hyaluronan-binding protein 2 50 kDa heavy chain alternate form; Hyaluronan-binding protein 2 27 kDa light chain; Hyaluronan-binding…	HABP2 HGFAL PHBP	Homo sapiens (Human)	560
P23327	P23327	SRCH_HUMAN	reviewed	Sarcoplasmic reticulum histidine-rich calcium-binding protein	HRC HCP	Homo sapiens (Human)	699
Q9P2M7	Q9P2M7	CING_HUMAN	reviewed	Cingulin	CGN KIAA1319	Homo sapiens (Human)	1197
Q9BZD4	Q9BZD4	NUF2_HUMAN	reviewed	Kinetochore protein Nuf2 (hNuf2) (hNuf2R) (hsNuf2) (Cell division cycle-associated protein 1)	NUF2 CDCA1 NUF2R	Homo sapiens (Human)	464
Q8NDA2	Q8NDA2	HMCN2_HUMAN	reviewed	Hemicentin-2	HMCN2	Homo sapiens (Human)	5059
P02775	P02775	CXCL7_HUMAN	reviewed	Platelet basic protein (PBP) (C-X-C motif chemokine 7) (Leukocyte-derived growth factor) (LDGF) (Macrophage-derived growth factor) (MDGF) (Small-inducible cytokine B7) [Cleaved into: Connective tissue-activating peptide III (CTAP-III) (LA-PF4) (Low-affinity platelet factor IV); TC-2; Connective tissue-activating peptide III(1-81) (CTAP-III(1-81)); Beta-thromboglobulin (Beta-TG); Neutrophil-activa…	PPBP CTAP3 CXCL7 SCYB7 TGB1 THBGB1	Homo sapiens (Human)	128
Q16890	Q16890	TPD53_HUMAN	reviewed	Tumor protein D53 (hD53) (Tumor protein D52-like 1)	TPD52L1	Homo sapiens (Human)	204
Q9Y3R0	Q9Y3R0	GRIP1_HUMAN	reviewed	Glutamate receptor-interacting protein 1 (GRIP-1)	GRIP1	Homo sapiens (Human)	1128
Q96KN2	Q96KN2	CNDP1_HUMAN	reviewed	Beta-Ala-His dipeptidase (EC 3.4.13.20) (CNDP dipeptidase 1) (Carnosine dipeptidase 1) (Glutamate carboxypeptidase-like protein 2) (Serum carnosinase)	CNDP1 CN1 CPGL2 UNQ1915/PRO4380	Homo sapiens (Human)	507
P18074	P18074	ERCC2_HUMAN	reviewed	General transcription and DNA repair factor IIH helicase subunit XPD (TFIIH subunit XPD) (EC 3.6.4.12) (Basic transcription factor 2 80 kDa subunit) (BTF2 p80) (CXPD) (DNA excision repair protein ERCC-2) (DNA repair protein complementing XP-D cells) (TFIIH basal transcription factor complex 80 kDa subunit) (TFIIH 80 kDa subunit) (TFIIH p80) (Xeroderma pigmentosum group D-complementing protein)	ERCC2 XPD XPDC	Homo sapiens (Human)	760
Q9UPR6	Q9UPR6	ZFR2_HUMAN	reviewed	Zinc finger RNA-binding protein 2	ZFR2 KIAA1086	Homo sapiens (Human)	939
P34913	P34913	HYES_HUMAN	reviewed	Bifunctional epoxide hydrolase 2 [Includes: Cytosolic epoxide hydrolase 2 (CEH) (EC 3.3.2.10) (Epoxide hydratase) (Soluble epoxide hydrolase) (SEH); Lipid-phosphate phosphatase (EC 3.1.3.76)]	EPHX2	Homo sapiens (Human)	555
Q969M1	Q969M1	TM40L_HUMAN	reviewed	Mitochondrial import receptor subunit TOM40B (Protein TOMM40-like)	TOMM40L TOMM40B	Homo sapiens (Human)	308
Q14699	Q14699	RFTN1_HUMAN	reviewed	Raftlin (Cell migration-inducing gene 2 protein) (Raft-linking protein)	RFTN1 KIAA0084 MIG2	Homo sapiens (Human)	578
Q16281	Q16281	CNGA3_HUMAN	reviewed	Cyclic nucleotide-gated cation channel alpha-3 (Cone photoreceptor cGMP-gated channel subunit alpha) (Cyclic nucleotide-gated channel alpha-3) (CNG channel alpha-3) (CNG-3) (CNG3)	CNGA3 CNCG3	Homo sapiens (Human)	694
Q8N142	Q8N142	PURA1_HUMAN	reviewed	Adenylosuccinate synthetase isozyme 1 (AMPSase 1) (AdSS 1) (EC 6.3.4.4) (Adenylosuccinate synthetase, basic isozyme) (Adenylosuccinate synthetase, muscle isozyme) (M-type adenylosuccinate synthetase) (Adenylosuccinate synthetase-like 1) (AdSSL1) (IMP--aspartate ligase 1)	ADSS1 ADSSL1	Homo sapiens (Human)	457
P49356	P49356	FNTB_HUMAN	reviewed	Protein farnesyltransferase subunit beta (FTase-beta) (EC 2.5.1.58) (CAAX farnesyltransferase subunit beta) (Ras proteins prenyltransferase subunit beta)	FNTB	Homo sapiens (Human)	437
O00533	O00533	NCHL1_HUMAN	reviewed	Neural cell adhesion molecule L1-like protein (Close homolog of L1) [Cleaved into: Processed neural cell adhesion molecule L1-like protein]	CHL1 CALL	Homo sapiens (Human)	1208
Q9H095	Q9H095	DRC9_HUMAN	reviewed	Dynein regulatory complex protein 9 (IQ domain-containing protein G)	IQCG DRC9	Homo sapiens (Human)	443
Q9GZS3	Q9GZS3	WDR61_HUMAN	reviewed	WD repeat-containing protein 61 (Meiotic recombination REC14 protein homolog) (SKI8 homolog) (Ski8) [Cleaved into: WD repeat-containing protein 61, N-terminally processed]	WDR61	Homo sapiens (Human)	305
O00204	O00204	ST2B1_HUMAN	reviewed	Sulfotransferase 2B1 (EC 2.8.2.2) (Alcohol sulfotransferase) (Hydroxysteroid sulfotransferase 2) (Sulfotransferase family 2B member 1) (Sulfotransferase family cytosolic 2B member 1) (ST2B1)	SULT2B1 HSST2	Homo sapiens (Human)	365
B3EWG5	B3EWG5	FM25C_HUMAN	reviewed	Protein FAM25C	FAM25C	Homo sapiens (Human)	89
Q9ULD2	Q9ULD2	MTUS1_HUMAN	reviewed	Microtubule-associated tumor suppressor 1 (AT2 receptor-binding protein) (Angiotensin-II type 2 receptor-interacting protein) (Mitochondrial tumor suppressor 1)	MTUS1 ATBP ATIP GK1 KIAA1288 MTSG1	Homo sapiens (Human)	1270
Q69YL0	Q69YL0	NCAS2_HUMAN	reviewed	Protein NCBP2AS2 (Hypoxia-induced angiogenesis regulator) (NCBP2 antisense gene protein 2)	NCBP2AS2 HIAR	Homo sapiens (Human)	99
P49448	P49448	DHE4_HUMAN	reviewed	Glutamate dehydrogenase 2, mitochondrial (GDH 2) (EC 1.4.1.3)	GLUD2 GLUDP1	Homo sapiens (Human)	558
Q9C098	Q9C098	DCLK3_HUMAN	reviewed	Serine/threonine-protein kinase DCLK3 (EC 2.7.11.1) (Doublecortin domain-containing protein 3C) (Doublecortin-like and CAM kinase-like 3) (Doublecortin-like kinase 3)	DCLK3 DCAMKL3 DCDC3C KIAA1765	Homo sapiens (Human)	648
Q96E39	Q96E39	RMXL1_HUMAN	reviewed	RNA binding motif protein, X-linked-like-1 (Heterogeneous nuclear ribonucleoprotein G-like 1)	RBMXL1	Homo sapiens (Human)	390
P04278	P04278	SHBG_HUMAN	reviewed	Sex hormone-binding globulin (SHBG) (Sex steroid-binding protein) (SBP) (Testis-specific androgen-binding protein) (ABP) (Testosterone-estradiol-binding globulin) (TeBG) (Testosterone-estrogen-binding globulin)	SHBG	Homo sapiens (Human)	402
Q9Y5Y6	Q9Y5Y6	ST14_HUMAN	reviewed	Suppressor of tumorigenicity 14 protein (EC 3.4.21.109) (Matriptase) (Membrane-type serine protease 1) (MT-SP1) (Prostamin) (Serine protease 14) (Serine protease TADG-15) (Tumor-associated differentially-expressed gene 15 protein)	ST14 PRSS14 SNC19 TADG15	Homo sapiens (Human)	855
Q8N1P7	Q8N1P7	CRBG2_HUMAN	reviewed	Beta/gamma crystallin domain-containing protein 2 (Absent in melanoma 1-like protein)	CRYBG2 AIM1L	Homo sapiens (Human)	1661
P46937	P46937	YAP1_HUMAN	reviewed	Transcriptional coactivator YAP1 (Yes-associated protein 1) (Protein yorkie homolog) (Yes-associated protein YAP65 homolog)	YAP1 YAP65	Homo sapiens (Human)	504
Q6DN03	Q6DN03	H2B2C_HUMAN	reviewed	Putative histone H2B type 2-C (Histone H2B.t) (H2B/t)	HIST2H2BC	Homo sapiens (Human)	193
Q9NPR2	Q9NPR2	SEM4B_HUMAN	reviewed	Semaphorin-4B (Semaphorin-C)	SEMA4B KIAA1745 SEMAC UNQ749/PRO1480	Homo sapiens (Human)	837
A6NLF2	A6NLF2	ELB3D_HUMAN	reviewed	Elongin-A3 member D (EloA3D) (Elongin-A3-like-2) (EloA3-like-2) (RNA polymerase II transcription factor SIII subunit A3-like-2) (Transcription elongation factor B polypeptide 3C-like-2)	ELOA3D TCEB3CL2	Homo sapiens (Human)	546
Q9NYI0	Q9NYI0	PSD3_HUMAN	reviewed	PH and SEC7 domain-containing protein 3 (Epididymis tissue protein Li 20mP) (Exchange factor for ADP-ribosylation factor guanine nucleotide factor 6 D) (Exchange factor for ARF6 D) (Hepatocellular carcinoma-associated antigen 67) (Pleckstrin homology and SEC7 domain-containing protein 3)	PSD3 EFA6D EFA6R HCA67 KIAA0942	Homo sapiens (Human)	1048
O95602	O95602	RPA1_HUMAN	reviewed	DNA-directed RNA polymerase I subunit RPA1 (RNA polymerase I subunit A1) (EC 2.7.7.6) (A190) (DNA-directed RNA polymerase I largest subunit) (DNA-directed RNA polymerase I subunit A) (RNA polymerase I 194 kDa subunit) (RPA194)	POLR1A	Homo sapiens (Human)	1720
Q9NZL4	Q9NZL4	HPBP1_HUMAN	reviewed	Hsp70-binding protein 1 (HspBP1) (Heat shock protein-binding protein 1) (Hsp70-binding protein 2) (HspBP2) (Hsp70-interacting protein 1) (Hsp70-interacting protein 2)	HSPBP1 HSPBP PP1845	Homo sapiens (Human)	359
Q8N9U0	Q8N9U0	TAC2N_HUMAN	reviewed	Tandem C2 domains nuclear protein (Membrane targeting tandem C2 domain-containing protein 1) (Tandem C2 protein in nucleus) (Tac2-N)	TC2N C14orf47 MTAC2D1	Homo sapiens (Human)	490
A0A0B4J2H0	A0A0B4J2H0	HV69D_HUMAN	reviewed	Immunoglobulin heavy variable 1-69D	IGHV1-69D	Homo sapiens (Human)	117
P01127	P01127	PDGFB_HUMAN	reviewed	Platelet-derived growth factor subunit B (PDGF subunit B) (PDGF-2) (Platelet-derived growth factor B chain) (Platelet-derived growth factor beta polypeptide) (Proto-oncogene c-Sis) (Becaplermin)	PDGFB PDGF2 SIS	Homo sapiens (Human)	241
P01602	P01602	KV105_HUMAN	reviewed	Immunoglobulin kappa variable 1-5 (Ig kappa chain V-I region CAR) (Ig kappa chain V-I region EU) (Ig kappa chain V-I region HK102) (Ig kappa chain V-I region Kue)	IGKV1-5	Homo sapiens (Human)	117
Q9BZF9	Q9BZF9	UACA_HUMAN	reviewed	Uveal autoantigen with coiled-coil domains and ankyrin repeats	UACA KIAA1561	Homo sapiens (Human)	1416
P19875	P19875	CXCL2_HUMAN	reviewed	C-X-C motif chemokine 2 (Growth-regulated protein beta) (Gro-beta) (Macrophage inflammatory protein 2-alpha) (MIP2-alpha) [Cleaved into: GRO-beta(5-73) (GRO-beta-T) (Hematopoietic synergistic factor) (HSF) (SB-251353)]	CXCL2 GRO2 GROB MIP2A SCYB2	Homo sapiens (Human)	107
O43790	O43790	KRT86_HUMAN	reviewed	Keratin, type II cuticular Hb6 (Hair keratin K2.11) (Keratin-86) (K86) (Type II hair keratin Hb6) (Type-II keratin Kb26)	KRT86 KRTHB6	Homo sapiens (Human)	486
P23470	P23470	PTPRG_HUMAN	reviewed	Receptor-type tyrosine-protein phosphatase gamma (Protein-tyrosine phosphatase gamma) (R-PTP-gamma) (EC 3.1.3.48)	PTPRG PTPG	Homo sapiens (Human)	1445
Q14008	Q14008	CKAP5_HUMAN	reviewed	Cytoskeleton-associated protein 5 (Colonic and hepatic tumor overexpressed gene protein) (Ch-TOG)	CKAP5 KIAA0097	Homo sapiens (Human)	2032
Q9HBB8	Q9HBB8	CDHR5_HUMAN	reviewed	Cadherin-related family member 5 (Mu-protocadherin) (Mucin and cadherin-like protein) (Mucin-like protocadherin) (MLPCDH)	CDHR5 MUCDHL MUPCDH UNQ2781/PRO7168	Homo sapiens (Human)	845
Q96CV9	Q96CV9	OPTN_HUMAN	reviewed	Optineurin (E3-14.7K-interacting protein) (FIP-2) (Huntingtin yeast partner L) (Huntingtin-interacting protein 7) (HIP-7) (Huntingtin-interacting protein L) (NEMO-related protein) (Optic neuropathy-inducing protein) (Transcription factor IIIA-interacting protein) (TFIIIA-IntP)	OPTN FIP2 GLC1E HIP7 HYPL NRP	Homo sapiens (Human)	577
Q9Y6K1	Q9Y6K1	DNM3A_HUMAN	reviewed	DNA (cytosine-5)-methyltransferase 3A (Dnmt3a) (EC 2.1.1.37) (DNA methyltransferase HsaIIIA) (DNA MTase HsaIIIA) (M.HsaIIIA)	DNMT3A	Homo sapiens (Human)	912
Q5SSG8	Q5SSG8	MUC21_HUMAN	reviewed	Mucin-21 (MUC-21) (Epiglycanin)	MUC21 C6orf205 UNQ697/PRO1342	Homo sapiens (Human)	566
Q9GZN4	Q9GZN4	BSSP4_HUMAN	reviewed	Brain-specific serine protease 4 (BSSP-4) (EC 3.4.21.-) (Serine protease 22) (Serine protease 26) (Tryptase epsilon)	PRSS22 BSSP4 PRSS26 SP001LA UNQ302/PRO343	Homo sapiens (Human)	317
Q9NTJ3	Q9NTJ3	SMC4_HUMAN	reviewed	Structural maintenance of chromosomes protein 4 (SMC protein 4) (SMC-4) (Chromosome-associated polypeptide C) (hCAP-C) (XCAP-C homolog)	SMC4 CAPC SMC4L1	Homo sapiens (Human)	1288
Q14061	Q14061	COX17_HUMAN	reviewed	Cytochrome c oxidase copper chaperone	COX17	Homo sapiens (Human)	63
Q8TCA0	Q8TCA0	LRC20_HUMAN	reviewed	Leucine-rich repeat-containing protein 20	LRRC20 UNQ2429/PRO4989	Homo sapiens (Human)	184
P19022	P19022	CADH2_HUMAN	reviewed	Cadherin-2 (CDw325) (Neural cadherin) (N-cadherin) (CD antigen CD325)	CDH2 CDHN NCAD	Homo sapiens (Human)	906
P33151	P33151	CADH5_HUMAN	reviewed	Cadherin-5 (7B4 antigen) (Vascular endothelial cadherin) (VE-cadherin) (CD antigen CD144)	CDH5	Homo sapiens (Human)	784
P17677	P17677	NEUM_HUMAN	reviewed	Neuromodulin (Axonal membrane protein GAP-43) (Growth-associated protein 43) (Neural phosphoprotein B-50) (pp46)	GAP43	Homo sapiens (Human)	238
Q9BVR0	Q9BVR0	HRC23_HUMAN	reviewed	Putative HERC2-like protein 3	HERC2P3	Homo sapiens (Human)	1158
P01701	P01701	LV151_HUMAN	reviewed	Immunoglobulin lambda variable 1-51 (Ig lambda chain V-I region BL2) (Ig lambda chain V-I region EPS) (Ig lambda chain V-I region NEW) (Ig lambda chain V-I region NIG-64)	IGLV1-51	Homo sapiens (Human)	117
Q9Y365	Q9Y365	STA10_HUMAN	reviewed	START domain-containing protein 10 (StARD10) (Antigen NY-CO-28) (PCTP-like protein) (PCTP-L) (Serologically defined colon cancer antigen 28) (StAR-related lipid transfer protein 10)	STARD10 SDCCAG28 CGI-52	Homo sapiens (Human)	291
Q99685	Q99685	MGLL_HUMAN	reviewed	Monoglyceride lipase (MGL) (EC 3.1.1.23) (HU-K5) (Lysophospholipase homolog) (Lysophospholipase-like) (Monoacylglycerol lipase) (MAGL)	MGLL	Homo sapiens (Human)	303
Q08043	Q08043	ACTN3_HUMAN	reviewed	Alpha-actinin-3 (Alpha-actinin skeletal muscle isoform 3) (F-actin cross-linking protein)	ACTN3	Homo sapiens (Human)	901
Q8N653	Q8N653	LZTR1_HUMAN	reviewed	Leucine-zipper-like transcriptional regulator 1 (LZTR-1)	LZTR1 TCFL2	Homo sapiens (Human)	840
P36956	P36956	SRBP1_HUMAN	reviewed	Sterol regulatory element-binding protein 1 (SREBP-1) (Class D basic helix-loop-helix protein 1) (bHLHd1) (Sterol regulatory element-binding transcription factor 1) [Cleaved into: Processed sterol regulatory element-binding protein 1]	SREBF1 BHLHD1 SREBP1	Homo sapiens (Human)	1147
Q9H347	Q9H347	UBQL3_HUMAN	reviewed	Ubiquilin-3	UBQLN3	Homo sapiens (Human)	655
Q7Z7M9	Q7Z7M9	GALT5_HUMAN	reviewed	Polypeptide N-acetylgalactosaminyltransferase 5 (EC 2.4.1.41) (Polypeptide GalNAc transferase 5) (GalNAc-T5) (pp-GaNTase 5) (Protein-UDP acetylgalactosaminyltransferase 5) (UDP-GalNAc:polypeptide N-acetylgalactosaminyltransferase 5)	GALNT5	Homo sapiens (Human)	940
A0A1B0GUY1	A0A1B0GUY1	MRCOL_HUMAN	reviewed	MARCO-like protein	MARCOL	Homo sapiens (Human)	285
P16989	P16989	YBOX3_HUMAN	reviewed	Y-box-binding protein 3 (Cold shock domain-containing protein A) (DNA-binding protein A) (Single-strand DNA-binding protein NF-GMB)	YBX3 CSDA DBPA	Homo sapiens (Human)	372
O95232	O95232	LC7L3_HUMAN	reviewed	Luc7-like protein 3 (Cisplatin resistance-associated-overexpressed protein) (Luc7A) (Okadaic acid-inducible phosphoprotein OA48-18) (cAMP regulatory element-associated protein 1) (CRE-associated protein 1) (CREAP-1)	LUC7L3 CREAP1 CROP O48	Homo sapiens (Human)	432
P18846	P18846	ATF1_HUMAN	reviewed	Cyclic AMP-dependent transcription factor ATF-1 (cAMP-dependent transcription factor ATF-1) (Activating transcription factor 1) (Protein TREB36)	ATF1	Homo sapiens (Human)	271
Q5T655	Q5T655	CFA58_HUMAN	reviewed	Cilia- and flagella-associated protein 58 (Coiled-coil domain-containing protein 147)	CFAP58 C10orf80 CCDC147	Homo sapiens (Human)	872
Q6P1N0	Q6P1N0	C2D1A_HUMAN	reviewed	Coiled-coil and C2 domain-containing protein 1A (Akt kinase-interacting protein 1) (Five prime repressor element under dual repression-binding protein 1) (FRE under dual repression-binding protein 1) (Freud-1) (Putative NF-kappa-B-activating protein 023N)	CC2D1A AKI1	Homo sapiens (Human)	951
P51648	P51648	AL3A2_HUMAN	reviewed	Aldehyde dehydrogenase family 3 member A2 (EC 1.2.1.3) (EC 1.2.1.94) (Aldehyde dehydrogenase 10) (Fatty aldehyde dehydrogenase) (Microsomal aldehyde dehydrogenase)	ALDH3A2 ALDH10 FALDH	Homo sapiens (Human)	485
Q9NRD8	Q9NRD8	DUOX2_HUMAN	reviewed	Dual oxidase 2 (EC 1.11.1.-) (EC 1.6.3.1) (Large NOX 2) (Long NOX 2) (NADH/NADPH thyroid oxidase p138-tox) (NADPH oxidase/peroxidase DUOX2) (NADPH thyroid oxidase 2) (Thyroid oxidase 2) (p138 thyroid oxidase)	DUOX2 LNOX2 THOX2	Homo sapiens (Human)	1548
A0A0C4DH72	A0A0C4DH72	KV106_HUMAN	reviewed	Immunoglobulin kappa variable 1-6	IGKV1-6	Homo sapiens (Human)	117
Q6NSI4	Q6NSI4	RADX_HUMAN	reviewed	RPA-related protein RADX (RPA-related and RAD51-antagonist, X-chromosome)	RADX CXorf57	Homo sapiens (Human)	855
P48788	P48788	TNNI2_HUMAN	reviewed	Troponin I, fast skeletal muscle (Troponin I, fast-twitch isoform)	TNNI2	Homo sapiens (Human)	182
O14958	O14958	CASQ2_HUMAN	reviewed	Calsequestrin-2 (Calsequestrin, cardiac muscle isoform)	CASQ2	Homo sapiens (Human)	399
O95210	O95210	STBD1_HUMAN	reviewed	Starch-binding domain-containing protein 1 (Genethonin-1) (Glycophagy cargo receptor STBD1)	STBD1 GENX-3414	Homo sapiens (Human)	358
Q9H477	Q9H477	RBSK_HUMAN	reviewed	Ribokinase (RK) (EC 2.7.1.15)	RBKS RBSK	Homo sapiens (Human)	322
O76070	O76070	SYUG_HUMAN	reviewed	Gamma-synuclein (Breast cancer-specific gene 1 protein) (Persyn) (Synoretin) (SR)	SNCG BCSG1 PERSYN PRSN	Homo sapiens (Human)	127
Q9P2E2	Q9P2E2	KIF17_HUMAN	reviewed	Kinesin-like protein KIF17 (KIF3-related motor protein)	KIF17 KIAA1405 KIF3X	Homo sapiens (Human)	1029
P10636	P10636	TAU_HUMAN	reviewed	Microtubule-associated protein tau (Neurofibrillary tangle protein) (Paired helical filament-tau) (PHF-tau)	MAPT MAPTL MTBT1 TAU	Homo sapiens (Human)	758
Q3LXA3	Q3LXA3	TKFC_HUMAN	reviewed	Triokinase/FMN cyclase (Bifunctional ATP-dependent dihydroxyacetone kinase/FAD-AMP lyase (cyclizing)) [Includes: ATP-dependent dihydroxyacetone kinase (DHA kinase) (EC 2.7.1.28) (EC 2.7.1.29) (Glycerone kinase) (Triokinase) (Triose kinase); FAD-AMP lyase (cyclizing) (EC 4.6.1.15) (FAD-AMP lyase (cyclic FMN forming)) (FMN cyclase)]	TKFC DAK	Homo sapiens (Human)	575
Q6ZNE5	Q6ZNE5	BAKOR_HUMAN	reviewed	Beclin 1-associated autophagy-related key regulator (Barkor) (Autophagy-related protein 14-like protein) (Atg14L)	ATG14 ATG14L KIAA0831	Homo sapiens (Human)	492
P00742	P00742	FA10_HUMAN	reviewed	Coagulation factor X (EC 3.4.21.6) (Stuart factor) (Stuart-Prower factor) [Cleaved into: Factor X light chain; Factor X heavy chain; Activated factor Xa heavy chain]	F10	Homo sapiens (Human)	488
Q6FHJ7	Q6FHJ7	SFRP4_HUMAN	reviewed	Secreted frizzled-related protein 4 (sFRP-4) (Frizzled protein, human endometrium) (FrpHE)	SFRP4 FRPHE	Homo sapiens (Human)	346
O75880	O75880	SCO1_HUMAN	reviewed	Protein SCO1 homolog, mitochondrial	SCO1 SCOD1	Homo sapiens (Human)	301
P35716	P35716	SOX11_HUMAN	reviewed	Transcription factor SOX-11	SOX11	Homo sapiens (Human)	441
P08397	P08397	HEM3_HUMAN	reviewed	Porphobilinogen deaminase (PBG-D) (EC 2.5.1.61) (Hydroxymethylbilane synthase) (HMBS) (Pre-uroporphyrinogen synthase)	HMBS PBGD UPS	Homo sapiens (Human)	361
Q8NFC6	Q8NFC6	BD1L1_HUMAN	reviewed	Biorientation of chromosomes in cell division protein 1-like 1	BOD1L1 BOD1L FAM44A KIAA1327	Homo sapiens (Human)	3051
O14874	O14874	BCKD_HUMAN	reviewed	[3-methyl-2-oxobutanoate dehydrogenase [lipoamide]] kinase, mitochondrial (EC 2.7.11.4) (Branched-chain alpha-ketoacid dehydrogenase kinase) (BCKD-kinase) (BCKDHKIN)	BCKDK	Homo sapiens (Human)	412
Q9UQ90	Q9UQ90	SPG7_HUMAN	reviewed	Paraplegin (EC 3.4.24.-) (Cell matrix adhesion regulator) (Spastic paraplegia 7 protein)	SPG7 CAR CMAR PGN	Homo sapiens (Human)	795
O15397	O15397	IPO8_HUMAN	reviewed	Importin-8 (Imp8) (Ran-binding protein 8) (RanBP8)	IPO8 RANBP8	Homo sapiens (Human)	1037
P52179	P52179	MYOM1_HUMAN	reviewed	Myomesin-1 (190 kDa connectin-associated protein) (190 kDa titin-associated protein) (Myomesin family member 1)	MYOM1	Homo sapiens (Human)	1685
A6QL64	A6QL64	AN36A_HUMAN	reviewed	Ankyrin repeat domain-containing protein 36A	ANKRD36 ANKRD36A KIAA1641 UNQ2430/PRO499	Homo sapiens (Human)	1915
Q9H4G0	Q9H4G0	E41L1_HUMAN	reviewed	Band 4.1-like protein 1 (Neuronal protein 4.1) (4.1N)	EPB41L1 KIAA0338	Homo sapiens (Human)	881
Q9GZP8	Q9GZP8	IMUP_HUMAN	reviewed	Immortalization up-regulated protein (Hepatocyte growth factor activator inhibitor type 2-related small protein) (H2RSP) (HAI-2-related small protein)	IMUP C19orf33	Homo sapiens (Human)	106
P82664	P82664	RT10_HUMAN	reviewed	28S ribosomal protein S10, mitochondrial (MRP-S10) (S10mt) (Mitochondrial small ribosomal subunit protein uS10m)	MRPS10 MSTP040	Homo sapiens (Human)	201
P09341	P09341	GROA_HUMAN	reviewed	Growth-regulated alpha protein (C-X-C motif chemokine 1) (GRO-alpha(1-73)) (Melanoma growth stimulatory activity) (MGSA) (Neutrophil-activating protein 3) (NAP-3) [Cleaved into: GRO-alpha(4-73); GRO-alpha(5-73); GRO-alpha(6-73)]	CXCL1 GRO GRO1 GROA MGSA SCYB1	Homo sapiens (Human)	107
A0M8Q6	A0M8Q6	IGLC7_HUMAN	reviewed	Immunoglobulin lambda constant 7 (Ig lambda-7 chain C region)	IGLC7	Homo sapiens (Human)	106
O94826	O94826	TOM70_HUMAN	reviewed	Mitochondrial import receptor subunit TOM70 (Mitochondrial precursor proteins import receptor) (Translocase of outer membrane 70 kDa subunit) (Translocase of outer mitochondrial membrane protein 70)	TOMM70 KIAA0719 TOM70 TOMM70A	Homo sapiens (Human)	608
A0A0B4J1Y9	A0A0B4J1Y9	HV372_HUMAN	reviewed	Immunoglobulin heavy variable 3-72	IGHV3-72	Homo sapiens (Human)	119
Q8NC56	Q8NC56	LEMD2_HUMAN	reviewed	LEM domain-containing protein 2 (hLEM2)	LEMD2	Homo sapiens (Human)	503
Q5T0W9	Q5T0W9	FA83B_HUMAN	reviewed	Protein FAM83B	FAM83B C6orf143	Homo sapiens (Human)	1011
A0A0C4DH29	A0A0C4DH29	HV103_HUMAN	reviewed	Immunoglobulin heavy variable 1-3	IGHV1-3	Homo sapiens (Human)	117
P09914	P09914	IFIT1_HUMAN	reviewed	Interferon-induced protein with tetratricopeptide repeats 1 (IFIT-1) (Interferon-induced 56 kDa protein) (IFI-56K) (P56)	IFIT1 G10P1 IFI56 IFNAI1 ISG56	Homo sapiens (Human)	478
Q8IVF6	Q8IVF6	AN18A_HUMAN	reviewed	Ankyrin repeat domain-containing protein 18A	ANKRD18A KIAA2015	Homo sapiens (Human)	992
P56524	P56524	HDAC4_HUMAN	reviewed	Histone deacetylase 4 (HD4) (EC 3.5.1.98)	HDAC4 KIAA0288	Homo sapiens (Human)	1084
Q9H9J4	Q9H9J4	UBP42_HUMAN	reviewed	Ubiquitin carboxyl-terminal hydrolase 42 (EC 3.4.19.12) (Deubiquitinating enzyme 42) (Ubiquitin thioesterase 42) (Ubiquitin-specific-processing protease 42)	USP42	Homo sapiens (Human)	1324
Q92797	Q92797	SYMPK_HUMAN	reviewed	Symplekin	SYMPK SPK	Homo sapiens (Human)	1274
P50579	P50579	MAP2_HUMAN	reviewed	Methionine aminopeptidase 2 (MAP 2) (MetAP 2) (EC 3.4.11.18) (Initiation factor 2-associated 67 kDa glycoprotein) (p67) (p67eIF2) (Peptidase M)	METAP2 MNPEP P67EIF2	Homo sapiens (Human)	478
O15084	O15084	ANR28_HUMAN	reviewed	Serine/threonine-protein phosphatase 6 regulatory ankyrin repeat subunit A (PP6-ARS-A) (Serine/threonine-protein phosphatase 6 regulatory subunit ARS-A) (Ankyrin repeat domain-containing protein 28) (Phosphatase interactor targeting protein hnRNP K) (PITK)	ANKRD28 KIAA0379	Homo sapiens (Human)	1053
Q86UK5	Q86UK5	LBN_HUMAN	reviewed	Limbin (Ellis-van Creveld syndrome protein 2) (EVC2)	EVC2 LBN	Homo sapiens (Human)	1308
P07333	P07333	CSF1R_HUMAN	reviewed	Macrophage colony-stimulating factor 1 receptor (CSF-1 receptor) (CSF-1-R) (CSF-1R) (M-CSF-R) (EC 2.7.10.1) (Proto-oncogene c-Fms) (CD antigen CD115)	CSF1R FMS	Homo sapiens (Human)	972
Q8IZP2	Q8IZP2	ST134_HUMAN	reviewed	Putative protein FAM10A4 (Suppression of tumorigenicity 13 pseudogene 4)	ST13P4 FAM10A4	Homo sapiens (Human)	240
Q9NRC6	Q9NRC6	SPTN5_HUMAN	reviewed	Spectrin beta chain, non-erythrocytic 5 (Beta-V spectrin)	SPTBN5 BSPECV HUBSPECV HUSPECV	Homo sapiens (Human)	3674

## Sheet: Unique Proteins OSCC
Unique Proteins OSCC
yourlist:M20200304A94466D2655679D1FD8953E075198DA807247E8	Entry	Entry name	Status	Protein names	Gene names	Organism	Length
Q16706	Q16706	MA2A1_HUMAN	reviewed	Alpha-mannosidase 2 (EC 3.2.1.114) (Golgi alpha-mannosidase II) (AMan II) (Man II) (Mannosidase alpha class 2A member 1) (Mannosyl-oligosaccharide 1,3-1,6-alpha-mannosidase)	MAN2A1 MANA2	Homo sapiens (Human)	1144
P05161	P05161	ISG15_HUMAN	reviewed	Ubiquitin-like protein ISG15 (Interferon-induced 15 kDa protein) (Interferon-induced 17 kDa protein) (IP17) (Ubiquitin cross-reactive protein) (hUCRP)	ISG15 G1P2 UCRP	Homo sapiens (Human)	165
Q8NHM5	Q8NHM5	KDM2B_HUMAN	reviewed	Lysine-specific demethylase 2B (EC 1.14.11.27) (CXXC-type zinc finger protein 2) (F-box and leucine-rich repeat protein 10) (F-box protein FBL10) (F-box/LRR-repeat protein 10) (JmjC domain-containing histone demethylation protein 1B) (Jumonji domain-containing EMSY-interactor methyltransferase motif protein) (Protein JEMMA) (Protein-containing CXXC domain 2) ([Histone-H3]-lysine-36 demethylase 1B)	KDM2B CXXC2 FBL10 FBXL10 JHDM1B NDY1 PCCX2	Homo sapiens (Human)	1336
P22570	P22570	ADRO_HUMAN	reviewed	NADPH:adrenodoxin oxidoreductase, mitochondrial (AR) (Adrenodoxin reductase) (EC 1.18.1.6) (Ferredoxin--NADP(+) reductase) (Ferredoxin reductase)	FDXR ADXR	Homo sapiens (Human)	491
O43865	O43865	SAHH2_HUMAN	reviewed	S-adenosylhomocysteine hydrolase-like protein 1 (DC-expressed AHCY-like molecule) (IP(3)Rs binding protein released with IP(3)) (IRBIT) (Putative adenosylhomocysteinase 2) (S-adenosyl-L-homocysteine hydrolase 2) (AdoHcyase 2)	AHCYL1 DCAL IRBIT XPVKONA	Homo sapiens (Human)	530
Q96EK6	Q96EK6	GNA1_HUMAN	reviewed	Glucosamine 6-phosphate N-acetyltransferase (EC 2.3.1.4) (Phosphoglucosamine acetylase) (Phosphoglucosamine transacetylase)	GNPNAT1 GNA1	Homo sapiens (Human)	184
P11117	P11117	PPAL_HUMAN	reviewed	Lysosomal acid phosphatase (LAP) (EC 3.1.3.2)	ACP2	Homo sapiens (Human)	423
C9J2P7	C9J2P7	U17LF_HUMAN	reviewed	Ubiquitin carboxyl-terminal hydrolase 17-like protein 15 (EC 3.4.19.12)	USP17L15	Homo sapiens (Human)	530
P53779	P53779	MK10_HUMAN	reviewed	Mitogen-activated protein kinase 10 (MAP kinase 10) (MAPK 10) (EC 2.7.11.24) (MAP kinase p49 3F12) (Stress-activated protein kinase 1b) (SAPK1b) (Stress-activated protein kinase JNK3) (c-Jun N-terminal kinase 3)	MAPK10 JNK3 JNK3A PRKM10 SAPK1B	Homo sapiens (Human)	464
Q08378	Q08378	GOGA3_HUMAN	reviewed	Golgin subfamily A member 3 (Golgi complex-associated protein of 170 kDa) (GCP170) (Golgin-160)	GOLGA3	Homo sapiens (Human)	1498
Q5RI15	Q5RI15	COX20_HUMAN	reviewed	Cytochrome c oxidase assembly protein COX20, mitochondrial	COX20 FAM36A	Homo sapiens (Human)	118
Q15392	Q15392	DHC24_HUMAN	reviewed	Delta(24)-sterol reductase (EC 1.3.1.72) (24-dehydrocholesterol reductase) (3-beta-hydroxysterol Delta-24-reductase) (Diminuto/dwarf1 homolog) (Seladin-1)	DHCR24 KIAA0018	Homo sapiens (Human)	516
P35354	P35354	PGH2_HUMAN	reviewed	Prostaglandin G/H synthase 2 (EC 1.14.99.1) (Cyclooxygenase-2) (COX-2) (PHS II) (Prostaglandin H2 synthase 2) (PGH synthase 2) (PGHS-2) (Prostaglandin-endoperoxide synthase 2)	PTGS2 COX2	Homo sapiens (Human)	604
Q8NCL4	Q8NCL4	GALT6_HUMAN	reviewed	Polypeptide N-acetylgalactosaminyltransferase 6 (EC 2.4.1.41) (Polypeptide GalNAc transferase 6) (GalNAc-T6) (pp-GaNTase 6) (Protein-UDP acetylgalactosaminyltransferase 6) (UDP-GalNAc:polypeptide N-acetylgalactosaminyltransferase 6)	GALNT6	Homo sapiens (Human)	622
Q9UK45	Q9UK45	LSM7_HUMAN	reviewed	U6 snRNA-associated Sm-like protein LSm7	LSM7	Homo sapiens (Human)	103
Q12986	Q12986	NFX1_HUMAN	reviewed	Transcriptional repressor NF-X1 (EC 2.3.2.-) (Nuclear transcription factor, X box-binding protein 1)	NFX1 NFX2	Homo sapiens (Human)	1120
P07093	P07093	GDN_HUMAN	reviewed	Glia-derived nexin (GDN) (Peptidase inhibitor 7) (PI-7) (Protease nexin 1) (PN-1) (Protease nexin I) (Serpin E2)	SERPINE2 PI7 PN1	Homo sapiens (Human)	398
Q9NRP0	Q9NRP0	OSTC_HUMAN	reviewed	Oligosaccharyltransferase complex subunit OSTC (Hydrophobic protein HSF-28)	OSTC DC2 HDCMD45P HSPC307	Homo sapiens (Human)	149
Q13144	Q13144	EI2BE_HUMAN	reviewed	Translation initiation factor eIF-2B subunit epsilon (eIF-2B GDP-GTP exchange factor subunit epsilon)	EIF2B5 EIF2BE	Homo sapiens (Human)	721
P53582	P53582	MAP11_HUMAN	reviewed	Methionine aminopeptidase 1 (MAP 1) (MetAP 1) (EC 3.4.11.18) (Peptidase M 1)	METAP1 KIAA0094	Homo sapiens (Human)	386
O75533	O75533	SF3B1_HUMAN	reviewed	Splicing factor 3B subunit 1 (Pre-mRNA-splicing factor SF3b 155 kDa subunit) (SF3b155) (Spliceosome-associated protein 155) (SAP 155)	SF3B1 SAP155	Homo sapiens (Human)	1304
P00403	P00403	COX2_HUMAN	reviewed	Cytochrome c oxidase subunit 2 (EC 1.9.3.1) (Cytochrome c oxidase polypeptide II)	MT-CO2 COII COX2 COXII MTCO2	Homo sapiens (Human)	227
O75947	O75947	ATP5H_HUMAN	reviewed	ATP synthase subunit d, mitochondrial (ATPase subunit d) (ATP synthase peripheral stalk subunit d)	ATP5PD ATP5H My032	Homo sapiens (Human)	161
P09917	P09917	LOX5_HUMAN	reviewed	Arachidonate 5-lipoxygenase (5-LO) (5-lipoxygenase) (EC 1.13.11.34)	ALOX5 LOG5	Homo sapiens (Human)	674
P16144	P16144	ITB4_HUMAN	reviewed	Integrin beta-4 (GP150) (CD antigen CD104)	ITGB4	Homo sapiens (Human)	1822
O75306	O75306	NDUS2_HUMAN	reviewed	NADH dehydrogenase [ubiquinone] iron-sulfur protein 2, mitochondrial (EC 1.6.99.3) (EC 7.1.1.2) (Complex I-49kD) (CI-49kD) (NADH-ubiquinone oxidoreductase 49 kDa subunit)	NDUFS2	Homo sapiens (Human)	463
P51571	P51571	SSRD_HUMAN	reviewed	Translocon-associated protein subunit delta (TRAP-delta) (Signal sequence receptor subunit delta) (SSR-delta)	SSR4 TRAPD	Homo sapiens (Human)	173
Q9NX02	Q9NX02	NALP2_HUMAN	reviewed	NACHT, LRR and PYD domains-containing protein 2 (Nucleotide-binding site protein 1) (PYRIN domain and NACHT domain-containing protein 1) (PYRIN-containing APAF1-like protein 2)	NLRP2 NALP2 NBS1 PAN1 PYPAF2	Homo sapiens (Human)	1062
P31040	P31040	SDHA_HUMAN	reviewed	Succinate dehydrogenase [ubiquinone] flavoprotein subunit, mitochondrial (EC 1.3.5.1) (Flavoprotein subunit of complex II) (Fp)	SDHA SDH2 SDHF	Homo sapiens (Human)	664
Q9NVH1	Q9NVH1	DJC11_HUMAN	reviewed	DnaJ homolog subfamily C member 11	DNAJC11	Homo sapiens (Human)	559
Q8WXG9	Q8WXG9	AGRV1_HUMAN	reviewed	Adhesion G-protein coupled receptor V1 (ADGRV1) (EC 3.4.-.-) (G-protein coupled receptor 98) (Monogenic audiogenic seizure susceptibility protein 1 homolog) (Usher syndrome type-2C protein) (Very large G-protein coupled receptor 1) [Cleaved into: ADGRV1 subunit alpha; ADGRV1 subunit beta]	ADGRV1 GPR98 KIAA0686 KIAA1943 MASS1 VLGR1	Homo sapiens (Human)	6306
Q6NUQ4	Q6NUQ4	TM214_HUMAN	reviewed	Transmembrane protein 214	TMEM214 PP446	Homo sapiens (Human)	689
P49585	P49585	PCY1A_HUMAN	reviewed	Choline-phosphate cytidylyltransferase A (EC 2.7.7.15) (CCT-alpha) (CTP:phosphocholine cytidylyltransferase A) (CCT A) (CT A) (Phosphorylcholine transferase A)	PCYT1A CTPCT PCYT1	Homo sapiens (Human)	367
Q12931	Q12931	TRAP1_HUMAN	reviewed	Heat shock protein 75 kDa, mitochondrial (HSP 75) (TNFR-associated protein 1) (Tumor necrosis factor type 1 receptor-associated protein) (TRAP-1)	TRAP1 HSP75	Homo sapiens (Human)	704
P51808	P51808	DYLT3_HUMAN	reviewed	Dynein light chain Tctex-type 3 (Protein 91/23) (T-complex-associated testis-expressed 1-like)	DYNLT3 TCTE1L TCTE1XL	Homo sapiens (Human)	116
P53985	P53985	MOT1_HUMAN	reviewed	Monocarboxylate transporter 1 (MCT 1) (Solute carrier family 16 member 1)	SLC16A1 MCT1	Homo sapiens (Human)	500
Q9H3K2	Q9H3K2	GHITM_HUMAN	reviewed	Growth hormone-inducible transmembrane protein (Dermal papilla-derived protein 2) (Mitochondrial morphology and cristae structure 1) (MICS1) (Transmembrane BAX inhibitor motif-containing protein 5)	GHITM DERP2 MICS1 TMBIM5 My021 UNQ244/PRO281	Homo sapiens (Human)	345
P42765	P42765	THIM_HUMAN	reviewed	3-ketoacyl-CoA thiolase, mitochondrial (EC 2.3.1.16) (Acetyl-CoA acetyltransferase) (EC 2.3.1.9) (Acetyl-CoA acyltransferase) (Acyl-CoA hydrolase, mitochondrial) (EC 3.1.2.-) (EC 3.1.2.1) (EC 3.1.2.2) (Beta-ketothiolase) (Mitochondrial 3-oxoacyl-CoA thiolase) (T1)	ACAA2	Homo sapiens (Human)	397
Q96LJ7	Q96LJ7	DHRS1_HUMAN	reviewed	Dehydrogenase/reductase SDR family member 1 (EC 1.1.-.-) (Short chain dehydrogenase/reductase family 19C member 1)	DHRS1 SDR19C1	Homo sapiens (Human)	313
Q9BUQ8	Q9BUQ8	DDX23_HUMAN	reviewed	Probable ATP-dependent RNA helicase DDX23 (EC 3.6.4.13) (100 kDa U5 snRNP-specific protein) (DEAD box protein 23) (PRP28 homolog) (U5-100kD)	DDX23	Homo sapiens (Human)	820
P06493	P06493	CDK1_HUMAN	reviewed	Cyclin-dependent kinase 1 (CDK1) (EC 2.7.11.22) (EC 2.7.11.23) (Cell division control protein 2 homolog) (Cell division protein kinase 1) (p34 protein kinase)	CDK1 CDC2 CDC28A CDKN1 P34CDC2	Homo sapiens (Human)	297
Q5TFQ8	Q5TFQ8	SIRBL_HUMAN	reviewed	Signal-regulatory protein beta-1 isoform 3 (SIRP-beta-1 isoform 3)	SIRPB1	Homo sapiens (Human)	398
Q9BV20	Q9BV20	MTNA_HUMAN	reviewed	Methylthioribose-1-phosphate isomerase (M1Pi) (MTR-1-P isomerase) (EC 5.3.1.23) (Mediator of RhoA-dependent invasion) (S-methyl-5-thioribose-1-phosphate isomerase) (Translation initiation factor eIF-2B subunit alpha/beta/delta-like protein)	MRI1 MRDI UNQ6390/PRO21135	Homo sapiens (Human)	369
Q8TDB8	Q8TDB8	GTR14_HUMAN	reviewed	Solute carrier family 2, facilitated glucose transporter member 14 (Glucose transporter type 14) (GLUT-14)	SLC2A14 GLUT14	Homo sapiens (Human)	520
P28290	P28290	ITPI2_HUMAN	reviewed	Protein ITPRID2 (Cleavage signal-1 protein) (CS-1) (ITPR-interacting domain-containing protein 2) (Ki-ras-induced actin-interacting protein) (Sperm-specific antigen 2)	ITPRID2 CS1 KIAA1927 KRAP SSFA2	Homo sapiens (Human)	1259
Q5T0N5	Q5T0N5	FBP1L_HUMAN	reviewed	Formin-binding protein 1-like (Transducer of Cdc42-dependent actin assembly protein 1) (Toca-1)	FNBP1L C1orf39 TOCA1	Homo sapiens (Human)	605
P42704	P42704	LPPRC_HUMAN	reviewed	Leucine-rich PPR motif-containing protein, mitochondrial (130 kDa leucine-rich protein) (LRP 130) (GP130)	LRPPRC LRP130	Homo sapiens (Human)	1394
O94905	O94905	ERLN2_HUMAN	reviewed	Erlin-2 (Endoplasmic reticulum lipid raft-associated protein 2) (Stomatin-prohibitin-flotillin-HflC/K domain-containing protein 2) (SPFH domain-containing protein 2)	ERLIN2 C8orf2 SPFH2 UNQ2441/PRO5003/PRO9924	Homo sapiens (Human)	339
P62312	P62312	LSM6_HUMAN	reviewed	U6 snRNA-associated Sm-like protein LSm6	LSM6	Homo sapiens (Human)	80
Q9Y5P6	Q9Y5P6	GMPPB_HUMAN	reviewed	Mannose-1-phosphate guanyltransferase beta (EC 2.7.7.13) (GDP-mannose pyrophosphorylase B) (GTP-mannose-1-phosphate guanylyltransferase beta)	GMPPB	Homo sapiens (Human)	360
P06756	P06756	ITAV_HUMAN	reviewed	Integrin alpha-V (Vitronectin receptor) (Vitronectin receptor subunit alpha) (CD antigen CD51) [Cleaved into: Integrin alpha-V heavy chain; Integrin alpha-V light chain]	ITGAV MSK8 VNRA VTNR	Homo sapiens (Human)	1048
Q8NBQ5	Q8NBQ5	DHB11_HUMAN	reviewed	Estradiol 17-beta-dehydrogenase 11 (EC 1.1.1.62) (17-beta-hydroxysteroid dehydrogenase 11) (17-beta-HSD 11) (17bHSD11) (17betaHSD11) (17-beta-hydroxysteroid dehydrogenase XI) (17-beta-HSD XI) (17betaHSDXI) (Cutaneous T-cell lymphoma-associated antigen HD-CL-03) (CTCL-associated antigen HD-CL-03) (Dehydrogenase/reductase SDR family member 8) (Retinal short-chain dehydrogenase/reductase 2) (retSDR2…	HSD17B11 DHRS8 PAN1B SDR16C2 PSEC0029 UNQ207/PRO233	Homo sapiens (Human)	300
P13674	P13674	P4HA1_HUMAN	reviewed	Prolyl 4-hydroxylase subunit alpha-1 (4-PH alpha-1) (EC 1.14.11.2) (Procollagen-proline,2-oxoglutarate-4-dioxygenase subunit alpha-1)	P4HA1 P4HA	Homo sapiens (Human)	534
O14966	O14966	RAB7L_HUMAN	reviewed	Ras-related protein Rab-7L1 (Rab-7-like protein 1) (Ras-related protein Rab-29)	RAB29 RAB7L1	Homo sapiens (Human)	203
P13498	P13498	CY24A_HUMAN	reviewed	Cytochrome b-245 light chain (Cytochrome b(558) alpha chain) (Cytochrome b558 subunit alpha) (Neutrophil cytochrome b 22 kDa polypeptide) (Superoxide-generating NADPH oxidase light chain subunit) (p22 phagocyte B-cytochrome) (p22-phox) (p22phox)	CYBA	Homo sapiens (Human)	195
Q9H361	Q9H361	PABP3_HUMAN	reviewed	Polyadenylate-binding protein 3 (PABP-3) (Poly(A)-binding protein 3) (Testis-specific poly(A)-binding protein)	PABPC3 PABP3 PABPL3	Homo sapiens (Human)	631
Q08431	Q08431	MFGM_HUMAN	reviewed	Lactadherin (Breast epithelial antigen BA46) (HMFG) (MFGM) (Milk fat globule-EGF factor 8) (MFG-E8) (SED1) [Cleaved into: Lactadherin short form; Medin]	MFGE8	Homo sapiens (Human)	387
P01911	P01911	DRB_HUMAN	reviewed	HLA class II histocompatibility antigen, DRB1 beta chain (Human leukocyte antigen DRB1) (HLA-DRB1)	HLA-DRB1	Homo sapiens (Human)	266
Q9ULC4	Q9ULC4	MCTS1_HUMAN	reviewed	Malignant T-cell-amplified sequence 1 (MCT-1) (Multiple copies T-cell malignancies)	MCTS1 MCT1	Homo sapiens (Human)	181
Q92499	Q92499	DDX1_HUMAN	reviewed	ATP-dependent RNA helicase DDX1 (EC 3.6.4.13) (DEAD box protein 1) (DEAD box protein retinoblastoma) (DBP-RB)	DDX1	Homo sapiens (Human)	740
P05026	P05026	AT1B1_HUMAN	reviewed	Sodium/potassium-transporting ATPase subunit beta-1 (Sodium/potassium-dependent ATPase subunit beta-1)	ATP1B1 ATP1B	Homo sapiens (Human)	303
Q8NC42	Q8NC42	RN149_HUMAN	reviewed	E3 ubiquitin-protein ligase RNF149 (EC 2.3.2.27) (DNA polymerase-transactivated protein 2) (RING finger protein 149) (RING-type E3 ubiquitin transferase RNF149)	RNF149 DNAPTP2	Homo sapiens (Human)	400
Q13586	Q13586	STIM1_HUMAN	reviewed	Stromal interaction molecule 1	STIM1 GOK	Homo sapiens (Human)	685
P04271	P04271	S100B_HUMAN	reviewed	Protein S100-B (S-100 protein beta chain) (S-100 protein subunit beta) (S100 calcium-binding protein B)	S100B	Homo sapiens (Human)	92
Q9Y3U8	Q9Y3U8	RL36_HUMAN	reviewed	60S ribosomal protein L36 (Large ribosomal subunit protein eL36)	RPL36	Homo sapiens (Human)	105
Q9UGV2	Q9UGV2	NDRG3_HUMAN	reviewed	Protein NDRG3 (N-myc downstream-regulated gene 3 protein)	NDRG3	Homo sapiens (Human)	375
Q9H3Z4	Q9H3Z4	DNJC5_HUMAN	reviewed	DnaJ homolog subfamily C member 5 (Ceroid-lipofuscinosis neuronal protein 4) (Cysteine string protein) (CSP)	DNAJC5 CLN4	Homo sapiens (Human)	198
P21589	P21589	5NTD_HUMAN	reviewed	5'-nucleotidase (5'-NT) (EC 3.1.3.5) (Ecto-5'-nucleotidase) (CD antigen CD73)	NT5E NT5 NTE	Homo sapiens (Human)	574
Q9HC29	Q9HC29	NOD2_HUMAN	reviewed	Nucleotide-binding oligomerization domain-containing protein 2 (Caspase recruitment domain-containing protein 15) (Inflammatory bowel disease protein 1)	NOD2 CARD15 IBD1	Homo sapiens (Human)	1040
Q4G0N4	Q4G0N4	NAKD2_HUMAN	reviewed	NAD kinase 2, mitochondrial (EC 2.7.1.23) (Mitochondrial NAD kinase) (NAD kinase domain-containing protein 1, mitochondrial)	NADK2 C5orf33 MNADK NADKD1	Homo sapiens (Human)	442
O75116	O75116	ROCK2_HUMAN	reviewed	Rho-associated protein kinase 2 (EC 2.7.11.1) (Rho kinase 2) (Rho-associated, coiled-coil-containing protein kinase 2) (Rho-associated, coiled-coil-containing protein kinase II) (ROCK-II) (p164 ROCK-2)	ROCK2 KIAA0619	Homo sapiens (Human)	1388
Q96FX8	Q96FX8	PERP_HUMAN	reviewed	p53 apoptosis effector related to PMP-22 (Keratinocyte-associated protein 1) (KCP-1) (P53-induced protein PIGPC1) (Transmembrane protein THW)	PERP KCP1 KRTCAP1 PIGPC1 THW	Homo sapiens (Human)	193
Q8NE71	Q8NE71	ABCF1_HUMAN	reviewed	ATP-binding cassette sub-family F member 1 (ATP-binding cassette 50) (TNF-alpha-stimulated ABC protein)	ABCF1 ABC50	Homo sapiens (Human)	845
A0A0C4DH42	A0A0C4DH42	HV366_HUMAN	reviewed	Immunoglobulin heavy variable 3-66	IGHV3-66	Homo sapiens (Human)	116
P08559	P08559	ODPA_HUMAN	reviewed	Pyruvate dehydrogenase E1 component subunit alpha, somatic form, mitochondrial (EC 1.2.4.1) (PDHE1-A type I)	PDHA1 PHE1A	Homo sapiens (Human)	390
Q5JRX3	Q5JRX3	PREP_HUMAN	reviewed	Presequence protease, mitochondrial (hPreP) (EC 3.4.24.-) (Pitrilysin metalloproteinase 1) (Metalloprotease 1) (hMP1)	PITRM1 KIAA1104 MP1 PREP	Homo sapiens (Human)	1037
A6NI72	A6NI72	NCF1B_HUMAN	reviewed	Putative neutrophil cytosol factor 1B (NCF-1B) (Putative SH3 and PX domain-containing protein 1B)	NCF1B SH3PXD1B	Homo sapiens (Human)	391
O95573	O95573	ACSL3_HUMAN	reviewed	Long-chain-fatty-acid--CoA ligase 3 (EC 6.2.1.3) (Arachidonate--CoA ligase) (EC 6.2.1.15) (Long-chain acyl-CoA synthetase 3) (LACS 3)	ACSL3 ACS3 FACL3 LACS3	Homo sapiens (Human)	720
O00602	O00602	FCN1_HUMAN	reviewed	Ficolin-1 (Collagen/fibrinogen domain-containing protein 1) (Ficolin-A) (Ficolin-alpha) (M-ficolin)	FCN1 FCNM	Homo sapiens (Human)	326
P51610	P51610	HCFC1_HUMAN	reviewed	Host cell factor 1 (HCF) (HCF-1) (C1 factor) (CFF) (VCAF) (VP16 accessory protein) [Cleaved into: HCF N-terminal chain 1; HCF N-terminal chain 2; HCF N-terminal chain 3; HCF N-terminal chain 4; HCF N-terminal chain 5; HCF N-terminal chain 6; HCF C-terminal chain 1; HCF C-terminal chain 2; HCF C-terminal chain 3; HCF C-terminal chain 4; HCF C-terminal chain 5; HCF C-terminal chain 6]	HCFC1 HCF1 HFC1	Homo sapiens (Human)	2035
O75190	O75190	DNJB6_HUMAN	reviewed	DnaJ homolog subfamily B member 6 (HHDJ1) (Heat shock protein J2) (HSJ-2) (MRJ) (MSJ-1)	DNAJB6 HSJ2 MRJ MSJ1	Homo sapiens (Human)	326
Q9BUP3	Q9BUP3	HTAI2_HUMAN	reviewed	Oxidoreductase HTATIP2 (EC 1.1.1.-) (30 kDa HIV-1 TAT-interacting protein) (HIV-1 TAT-interactive protein 2)	HTATIP2 CC3 TIP30	Homo sapiens (Human)	242
Q9UM07	Q9UM07	PADI4_HUMAN	reviewed	Protein-arginine deiminase type-4 (EC 3.5.3.15) (HL-60 PAD) (Peptidylarginine deiminase IV) (Protein-arginine deiminase type IV)	PADI4 PAD4 PADI5 PDI5	Homo sapiens (Human)	663
Q86X76	Q86X76	NIT1_HUMAN	reviewed	Deaminated glutathione amidase (dGSH amidase) (EC 3.5.1.128) (Nitrilase homolog 1)	NIT1	Homo sapiens (Human)	327
Q9NZJ7	Q9NZJ7	MTCH1_HUMAN	reviewed	Mitochondrial carrier homolog 1 (Presenilin-associated protein)	MTCH1 PSAP CGI-64 UNQ1871/PRO4314	Homo sapiens (Human)	389
Q8IYD1	Q8IYD1	ERF3B_HUMAN	reviewed	Eukaryotic peptide chain release factor GTP-binding subunit ERF3B (Eukaryotic peptide chain release factor subunit 3b) (eRF3b) (G1 to S phase transition protein 2 homolog)	GSPT2 ERF3B	Homo sapiens (Human)	628
P48595	P48595	SPB10_HUMAN	reviewed	Serpin B10 (Bomapin) (Peptidase inhibitor 10) (PI-10)	SERPINB10 PI10	Homo sapiens (Human)	397
Q15363	Q15363	TMED2_HUMAN	reviewed	Transmembrane emp24 domain-containing protein 2 (Membrane protein p24A) (p24) (p24 family protein beta-1) (p24beta1)	TMED2 RNP24	Homo sapiens (Human)	201
P24863	P24863	CCNC_HUMAN	reviewed	Cyclin-C (SRB11 homolog) (hSRB11)	CCNC	Homo sapiens (Human)	283
P22894	P22894	MMP8_HUMAN	reviewed	Neutrophil collagenase (EC 3.4.24.34) (Matrix metalloproteinase-8) (MMP-8) (PMNL collagenase) (PMNL-CL)	MMP8 CLG1	Homo sapiens (Human)	467
P38117	P38117	ETFB_HUMAN	reviewed	Electron transfer flavoprotein subunit beta (Beta-ETF)	ETFB FP585	Homo sapiens (Human)	255
P05783	P05783	K1C18_HUMAN	reviewed	Keratin, type I cytoskeletal 18 (Cell proliferation-inducing gene 46 protein) (Cytokeratin-18) (CK-18) (Keratin-18) (K18)	KRT18 CYK18 PIG46	Homo sapiens (Human)	430
P51812	P51812	KS6A3_HUMAN	reviewed	Ribosomal protein S6 kinase alpha-3 (S6K-alpha-3) (EC 2.7.11.1) (90 kDa ribosomal protein S6 kinase 3) (p90-RSK 3) (p90RSK3) (Insulin-stimulated protein kinase 1) (ISPK-1) (MAP kinase-activated protein kinase 1b) (MAPK-activated protein kinase 1b) (MAPKAP kinase 1b) (MAPKAPK-1b) (Ribosomal S6 kinase 2) (RSK-2) (pp90RSK2)	RPS6KA3 ISPK1 MAPKAPK1B RSK2	Homo sapiens (Human)	740
O15118	O15118	NPC1_HUMAN	reviewed	NPC intracellular cholesterol transporter 1 (Niemann-Pick C1 protein)	NPC1	Homo sapiens (Human)	1278
P20339	P20339	RAB5A_HUMAN	reviewed	Ras-related protein Rab-5A (EC 3.6.5.2)	RAB5A RAB5	Homo sapiens (Human)	215
Q99805	Q99805	TM9S2_HUMAN	reviewed	Transmembrane 9 superfamily member 2 (p76)	TM9SF2	Homo sapiens (Human)	663
Q9Y285	Q9Y285	SYFA_HUMAN	reviewed	Phenylalanine--tRNA ligase alpha subunit (EC 6.1.1.20) (CML33) (Phenylalanyl-tRNA synthetase alpha subunit) (PheRS)	FARSA FARS FARSL FARSLA	Homo sapiens (Human)	508
Q6P597	Q6P597	KLC3_HUMAN	reviewed	Kinesin light chain 3 (KLC2-like) (kinesin light chain 2)	KLC3 KLC2 KLC2L	Homo sapiens (Human)	504
Q7L5N7	Q7L5N7	PCAT2_HUMAN	reviewed	Lysophosphatidylcholine acyltransferase 2 (LPC acyltransferase 2) (LPCAT-2) (LysoPC acyltransferase 2) (EC 2.3.1.23) (1-acylglycerol-3-phosphate O-acyltransferase 11) (1-AGP acyltransferase 11) (1-AGPAT 11) (EC 2.3.1.51) (1-acylglycerophosphocholine O-acyltransferase) (1-alkylglycerophosphocholine O-acetyltransferase) (EC 2.3.1.67) (Acetyl-CoA:lyso-platelet-activating factor acetyltransferase) (A…	LPCAT2 AGPAT11 AYTL1	Homo sapiens (Human)	544
P62491	P62491	RB11A_HUMAN	reviewed	Ras-related protein Rab-11A (Rab-11) (YL8)	RAB11A RAB11	Homo sapiens (Human)	216
Q13231	Q13231	CHIT1_HUMAN	reviewed	Chitotriosidase-1 (EC 3.2.1.14) (Chitinase-1)	CHIT1	Homo sapiens (Human)	466
Q12840	Q12840	KIF5A_HUMAN	reviewed	Kinesin heavy chain isoform 5A (Kinesin heavy chain neuron-specific 1) (Neuronal kinesin heavy chain) (NKHC)	KIF5A NKHC1	Homo sapiens (Human)	1032
P01767	P01767	HV353_HUMAN	reviewed	Immunoglobulin heavy variable 3-53 (Ig heavy chain V-III region BUT)	IGHV3-53	Homo sapiens (Human)	116
Q9Y287	Q9Y287	ITM2B_HUMAN	reviewed	Integral membrane protein 2B (Immature BRI2) (imBRI2) (Protein E25B) (Transmembrane protein BRI) (Bri) [Cleaved into: BRI2, membrane form (Mature BRI2) (mBRI2); BRI2 intracellular domain (BRI2 ICD); BRI2C, soluble form; Bri23 peptide (Bri2-23) (ABri23) (C-terminal peptide) (P23 peptide)]	ITM2B BRI BRI2	Homo sapiens (Human)	266
Q8NGA1	Q8NGA1	OR1M1_HUMAN	reviewed	Olfactory receptor 1M1 (Olfactory receptor 19-6) (OR19-6) (Olfactory receptor OR19-5)	OR1M1	Homo sapiens (Human)	313
P55795	P55795	HNRH2_HUMAN	reviewed	Heterogeneous nuclear ribonucleoprotein H2 (hnRNP H2) (FTP-3) (Heterogeneous nuclear ribonucleoprotein H') (hnRNP H') [Cleaved into: Heterogeneous nuclear ribonucleoprotein H2, N-terminally processed]	HNRNPH2 FTP3 HNRPH2	Homo sapiens (Human)	449
P48454	P48454	PP2BC_HUMAN	reviewed	Serine/threonine-protein phosphatase 2B catalytic subunit gamma isoform (EC 3.1.3.16) (CAM-PRP catalytic subunit) (Calcineurin, testis-specific catalytic subunit) (Calmodulin-dependent calcineurin A subunit gamma isoform)	PPP3CC CALNA3 CNA3	Homo sapiens (Human)	512
Q58FF3	Q58FF3	ENPLL_HUMAN	reviewed	Putative endoplasmin-like protein (Putative heat shock protein 90 kDa beta member 2)	HSP90B2P GRP94B GRP94P1 TRAP1	Homo sapiens (Human)	399
Q6WKZ4	Q6WKZ4	RFIP1_HUMAN	reviewed	Rab11 family-interacting protein 1 (Rab11-FIP1) (Rab-coupling protein)	RAB11FIP1 RCP	Homo sapiens (Human)	1283
O95466	O95466	FMNL1_HUMAN	reviewed	Formin-like protein 1 (CLL-associated antigen KW-13) (Leukocyte formin)	FMNL1 C17orf1 C17orf1B FMNL FRL1	Homo sapiens (Human)	1100
P18077	P18077	RL35A_HUMAN	reviewed	60S ribosomal protein L35a (Cell growth-inhibiting gene 33 protein) (Large ribosomal subunit protein eL33)	RPL35A GIG33	Homo sapiens (Human)	110
P41218	P41218	MNDA_HUMAN	reviewed	Myeloid cell nuclear differentiation antigen	MNDA	Homo sapiens (Human)	407
Q9BRX8	Q9BRX8	PXL2A_HUMAN	reviewed	Peroxiredoxin-like 2A (Peroxiredoxin-like 2 activated in M-CSF stimulated monocytes) (Protein PAMM) (Redox-regulatory protein FAM213A)	PRXL2A C10orf58 FAM213A PAMM PRO2290 PSEC0139 UNQ611/PRO1198	Homo sapiens (Human)	229
P34059	P34059	GALNS_HUMAN	reviewed	N-acetylgalactosamine-6-sulfatase (EC 3.1.6.4) (Chondroitinsulfatase) (Chondroitinase) (Galactose-6-sulfate sulfatase) (GalN6S) (N-acetylgalactosamine-6-sulfate sulfatase) (GalNAc6S sulfatase)	GALNS	Homo sapiens (Human)	522
Q9Y6A9	Q9Y6A9	SPCS1_HUMAN	reviewed	Signal peptidase complex subunit 1 (EC 3.4.-.-) (Microsomal signal peptidase 12 kDa subunit) (SPase 12 kDa subunit)	SPCS1 SPC12 HSPC033	Homo sapiens (Human)	169
O95302	O95302	FKBP9_HUMAN	reviewed	Peptidyl-prolyl cis-trans isomerase FKBP9 (PPIase FKBP9) (EC 5.2.1.8) (63 kDa FK506-binding protein) (63 kDa FKBP) (FKBP-63) (FK506-binding protein 9) (FKBP-9) (Rotamase)	FKBP9 FKBP60 FKBP63	Homo sapiens (Human)	570
O43837	O43837	IDH3B_HUMAN	reviewed	Isocitrate dehydrogenase [NAD] subunit beta, mitochondrial (Isocitric dehydrogenase subunit beta) (NAD(+)-specific ICDH subunit beta)	IDH3B	Homo sapiens (Human)	385
Q12888	Q12888	TP53B_HUMAN	reviewed	TP53-binding protein 1 (53BP1) (p53-binding protein 1) (p53BP1)	TP53BP1	Homo sapiens (Human)	1972
Q9ULJ1	Q9ULJ1	ODF2L_HUMAN	reviewed	Protein BCAP (Basal body centriole-associated protein) (Outer dense fiber protein 2-like)	ODF2L BCAP KIAA1229	Homo sapiens (Human)	636
Q6UX06	Q6UX06	OLFM4_HUMAN	reviewed	Olfactomedin-4 (OLM4) (Antiapoptotic protein GW112) (G-CSF-stimulated clone 1 protein) (hGC-1) (hOLfD)	OLFM4 GW112 UNQ362/PRO698	Homo sapiens (Human)	510
P13866	P13866	SC5A1_HUMAN	reviewed	Sodium/glucose cotransporter 1 (Na(+)/glucose cotransporter 1) (High affinity sodium-glucose cotransporter) (Solute carrier family 5 member 1)	SLC5A1 NAGT SGLT1	Homo sapiens (Human)	664
P45983	P45983	MK08_HUMAN	reviewed	Mitogen-activated protein kinase 8 (MAP kinase 8) (MAPK 8) (EC 2.7.11.24) (JNK-46) (Stress-activated protein kinase 1c) (SAPK1c) (Stress-activated protein kinase JNK1) (c-Jun N-terminal kinase 1)	MAPK8 JNK1 PRKM8 SAPK1 SAPK1C	Homo sapiens (Human)	427
Q92688	Q92688	AN32B_HUMAN	reviewed	Acidic leucine-rich nuclear phosphoprotein 32 family member B (Acidic protein rich in leucines) (Putative HLA-DR-associated protein I-2) (PHAPI2) (Silver-stainable protein SSP29)	ANP32B APRIL PHAPI2	Homo sapiens (Human)	251
Q15836	Q15836	VAMP3_HUMAN	reviewed	Vesicle-associated membrane protein 3 (VAMP-3) (Cellubrevin) (CEB) (Synaptobrevin-3)	VAMP3 SYB3	Homo sapiens (Human)	100
P00846	P00846	ATP6_HUMAN	reviewed	ATP synthase subunit a (F-ATPase protein 6)	MT-ATP6 ATP6 ATPASE6 MTATP6	Homo sapiens (Human)	226
P35244	P35244	RFA3_HUMAN	reviewed	Replication protein A 14 kDa subunit (RP-A p14) (Replication factor A protein 3) (RF-A protein 3)	RPA3 REPA3 RPA14	Homo sapiens (Human)	121
Q96NA8	Q96NA8	TSNA1_HUMAN	reviewed	t-SNARE domain-containing protein 1	TSNARE1	Homo sapiens (Human)	513
P32322	P32322	P5CR1_HUMAN	reviewed	Pyrroline-5-carboxylate reductase 1, mitochondrial (P5C reductase 1) (P5CR 1) (EC 1.5.1.2)	PYCR1	Homo sapiens (Human)	319
O14879	O14879	IFIT3_HUMAN	reviewed	Interferon-induced protein with tetratricopeptide repeats 3 (IFIT-3) (CIG49) (ISG-60) (Interferon-induced 60 kDa protein) (IFI-60K) (Interferon-induced protein with tetratricopeptide repeats 4) (IFIT-4) (Retinoic acid-induced gene G protein) (P60) (RIG-G)	IFIT3 CIG-49 IFI60 IFIT4 ISG60	Homo sapiens (Human)	490
Q15800	Q15800	MSMO1_HUMAN	reviewed	Methylsterol monooxygenase 1 (EC 1.14.18.9) (C-4 methylsterol oxidase)	MSMO1 DESP4 ERG25 SC4MOL	Homo sapiens (Human)	293
P13727	P13727	PRG2_HUMAN	reviewed	Bone marrow proteoglycan (BMPG) (Proteoglycan 2) [Cleaved into: Eosinophil granule major basic protein (EMBP) (MBP) (Pregnancy-associated major basic protein)]	PRG2 MBP	Homo sapiens (Human)	222
Q01546	Q01546	K22O_HUMAN	reviewed	Keratin, type II cytoskeletal 2 oral (Cytokeratin-2P) (CK-2P) (K2P) (Keratin-76) (K76) (Type-II keratin Kb9)	KRT76 KRT2B KRT2P	Homo sapiens (Human)	638
P20674	P20674	COX5A_HUMAN	reviewed	Cytochrome c oxidase subunit 5A, mitochondrial (Cytochrome c oxidase polypeptide Va)	COX5A	Homo sapiens (Human)	150
P10301	P10301	RRAS_HUMAN	reviewed	Ras-related protein R-Ras (p23)	RRAS	Homo sapiens (Human)	218
Q9P0G3	Q9P0G3	KLK14_HUMAN	reviewed	Kallikrein-14 (hK14) (EC 3.4.21.-) (Kallikrein-like protein 6) (KLK-L6)	KLK14 KLKL6	Homo sapiens (Human)	267
Q9H3U1	Q9H3U1	UN45A_HUMAN	reviewed	Protein unc-45 homolog A (Unc-45A) (GCUNC-45) (Smooth muscle cell-associated protein 1) (SMAP-1)	UNC45A SMAP1	Homo sapiens (Human)	944
O43143	O43143	DHX15_HUMAN	reviewed	Pre-mRNA-splicing factor ATP-dependent RNA helicase DHX15 (EC 3.6.4.13) (ATP-dependent RNA helicase #46) (DEAH box protein 15)	DHX15 DBP1 DDX15	Homo sapiens (Human)	795
P23471	P23471	PTPRZ_HUMAN	reviewed	Receptor-type tyrosine-protein phosphatase zeta (R-PTP-zeta) (EC 3.1.3.48) (Protein-tyrosine phosphatase receptor type Z polypeptide 1) (Protein-tyrosine phosphatase receptor type Z polypeptide 2) (R-PTP-zeta-2)	PTPRZ1 HTPZP2 PTPRZ PTPRZ2 PTPZ	Homo sapiens (Human)	2315
Q92506	Q92506	DHB8_HUMAN	reviewed	Estradiol 17-beta-dehydrogenase 8 (EC 1.1.1.62) (17-beta-hydroxysteroid dehydrogenase 8) (17-beta-HSD 8) (3-ketoacyl-[acyl-carrier-protein] reductase alpha subunit) (KAR alpha subunit) (3-oxoacyl-[acyl-carrier-protein] reductase) (EC 1.1.1.-) (Protein Ke6) (Ke-6) (Really interesting new gene 2 protein) (Short chain dehydrogenase/reductase family 30C member 1) (Testosterone 17-beta-dehydrogenase 8…	HSD17B8 FABGL HKE6 RING2 SDR30C1	Homo sapiens (Human)	261
Q7L523	Q7L523	RRAGA_HUMAN	reviewed	Ras-related GTP-binding protein A (Rag A) (RagA) (Adenovirus E3 14.7 kDa-interacting protein 1) (FIP-1)	RRAGA	Homo sapiens (Human)	313
O75506	O75506	HSBP1_HUMAN	reviewed	Heat shock factor-binding protein 1 (Nasopharyngeal carcinoma-associated antigen 13) (NPC-A-13)	HSBP1 HSF1BP	Homo sapiens (Human)	76
P23786	P23786	CPT2_HUMAN	reviewed	Carnitine O-palmitoyltransferase 2, mitochondrial (EC 2.3.1.21) (Carnitine palmitoyltransferase II) (CPT II)	CPT2 CPT1	Homo sapiens (Human)	658
Q969N2	Q969N2	PIGT_HUMAN	reviewed	GPI transamidase component PIG-T (Phosphatidylinositol-glycan biosynthesis class T protein)	PIGT CGI-06 PSEC0163 UNQ716/PRO1379	Homo sapiens (Human)	578
Q96AZ6	Q96AZ6	ISG20_HUMAN	reviewed	Interferon-stimulated gene 20 kDa protein (EC 3.1.13.1) (Estrogen-regulated transcript 45 protein) (Promyelocytic leukemia nuclear body-associated protein ISG20)	ISG20 HEM45	Homo sapiens (Human)	181
Q9NRY6	Q9NRY6	PLS3_HUMAN	reviewed	Phospholipid scramblase 3 (PL scramblase 3) (Ca(2+)-dependent phospholipid scramblase 3)	PLSCR3	Homo sapiens (Human)	295
Q4VXU2	Q4VXU2	PAP1L_HUMAN	reviewed	Polyadenylate-binding protein 1-like	PABPC1L C20orf119	Homo sapiens (Human)	614
P0DPA3	P0DPA3	SNH28_HUMAN	reviewed	Putative uncharacterized protein SNHG28 (Small nucleolar RNA host gene 2) (VSIG8 overlapping transcript protein) (VSIG8-OT1)	SNHG28 C1orf204	Homo sapiens (Human)	235
P48059	P48059	LIMS1_HUMAN	reviewed	LIM and senescent cell antigen-like-containing domain protein 1 (Particularly interesting new Cys-His protein 1) (PINCH-1) (Renal carcinoma antigen NY-REN-48)	LIMS1 PINCH PINCH1	Homo sapiens (Human)	325
Q30154	Q30154	DRB5_HUMAN	reviewed	HLA class II histocompatibility antigen, DR beta 5 chain (DR beta-5) (DR2-beta-2) (Dw2) (MHC class II antigen DRB5)	HLA-DRB5	Homo sapiens (Human)	266
O95758	O95758	PTBP3_HUMAN	reviewed	Polypyrimidine tract-binding protein 3 (Regulator of differentiation 1) (Rod1)	PTBP3 ROD1	Homo sapiens (Human)	552
P08708	P08708	RS17_HUMAN	reviewed	40S ribosomal protein S17 (Small ribosomal subunit protein eS17)	RPS17 RPS17L	Homo sapiens (Human)	135
Q9HCC0	Q9HCC0	MCCB_HUMAN	reviewed	Methylcrotonoyl-CoA carboxylase beta chain, mitochondrial (MCCase subunit beta) (EC 6.4.1.4) (3-methylcrotonyl-CoA carboxylase 2) (3-methylcrotonyl-CoA carboxylase non-biotin-containing subunit) (3-methylcrotonyl-CoA:carbon dioxide ligase subunit beta)	MCCC2 MCCB	Homo sapiens (Human)	563
Q8WW22	Q8WW22	DNJA4_HUMAN	reviewed	DnaJ homolog subfamily A member 4	DNAJA4	Homo sapiens (Human)	397
P17213	P17213	BPI_HUMAN	reviewed	Bactericidal permeability-increasing protein (BPI) (CAP 57)	BPI	Homo sapiens (Human)	487
Q96AY3	Q96AY3	FKB10_HUMAN	reviewed	Peptidyl-prolyl cis-trans isomerase FKBP10 (PPIase FKBP10) (EC 5.2.1.8) (65 kDa FK506-binding protein) (65 kDa FKBP) (FKBP-65) (FK506-binding protein 10) (FKBP-10) (Immunophilin FKBP65) (Rotamase)	FKBP10 FKBP65 PSEC0056	Homo sapiens (Human)	582
P16278	P16278	BGAL_HUMAN	reviewed	Beta-galactosidase (EC 3.2.1.23) (Acid beta-galactosidase) (Lactase) (Elastin receptor 1)	GLB1 ELNR1	Homo sapiens (Human)	677
Q86YQ8	Q86YQ8	CPNE8_HUMAN	reviewed	Copine-8 (Copine VIII)	CPNE8	Homo sapiens (Human)	564
Q01629	Q01629	IFM2_HUMAN	reviewed	Interferon-induced transmembrane protein 2 (Dispanin subfamily A member 2c) (DSPA2c) (Interferon-inducible protein 1-8D)	IFITM2	Homo sapiens (Human)	132
P41439	P41439	FOLR3_HUMAN	reviewed	Folate receptor gamma (FR-gamma) (Folate receptor 3)	FOLR3	Homo sapiens (Human)	245
P51159	P51159	RB27A_HUMAN	reviewed	Ras-related protein Rab-27A (Rab-27) (EC 3.6.5.2) (GTP-binding protein Ram)	RAB27A RAB27	Homo sapiens (Human)	221
Q9Y305	Q9Y305	ACOT9_HUMAN	reviewed	Acyl-coenzyme A thioesterase 9, mitochondrial (Acyl-CoA thioesterase 9) (EC 3.1.2.-) (Acyl-CoA thioester hydrolase 9)	ACOT9 CGI-16	Homo sapiens (Human)	439
C9JLJ4	C9JLJ4	U17LD_HUMAN	reviewed	Ubiquitin carboxyl-terminal hydrolase 17-like protein 13 (EC 3.4.19.12)	USP17L13	Homo sapiens (Human)	530
P00414	P00414	COX3_HUMAN	reviewed	Cytochrome c oxidase subunit 3 (EC 1.9.3.1) (Cytochrome c oxidase polypeptide III)	MT-CO3 COIII COXIII MTCO3	Homo sapiens (Human)	261
A6NHL2	A6NHL2	TBAL3_HUMAN	reviewed	Tubulin alpha chain-like 3	TUBAL3	Homo sapiens (Human)	446
Q9NXG2	Q9NXG2	THUM1_HUMAN	reviewed	THUMP domain-containing protein 1	THUMPD1	Homo sapiens (Human)	353
Q9UDW1	Q9UDW1	QCR9_HUMAN	reviewed	Cytochrome b-c1 complex subunit 9 (Complex III subunit 9) (Complex III subunit X) (Cytochrome c1 non-heme 7 kDa protein) (Ubiquinol-cytochrome c reductase complex 7.2 kDa protein)	UQCR10 UCRC HSPC119	Homo sapiens (Human)	63
O95857	O95857	TSN13_HUMAN	reviewed	Tetraspanin-13 (Tspan-13) (Tetraspan NET-6) (Transmembrane 4 superfamily member 13)	TSPAN13 NET6 TM4SF13 UNQ260/PRO296	Homo sapiens (Human)	204
P23527	P23527	H2B1O_HUMAN	reviewed	Histone H2B type 1-O (Histone H2B.2) (Histone H2B.n) (H2B/n)	HIST1H2BO H2BFH H2BFN	Homo sapiens (Human)	126
Q15155	Q15155	NOMO1_HUMAN	reviewed	Nodal modulator 1 (pM5 protein)	NOMO1 PM5	Homo sapiens (Human)	1222
Q05315	Q05315	LEG10_HUMAN	reviewed	Galectin-10 (Gal-10) (Charcot-Leyden crystal protein) (CLC) (Eosinophil lysophospholipase) (Lysolecithin acylhydrolase)	CLC LGALS10 LGALS10A	Homo sapiens (Human)	142
Q13363	Q13363	CTBP1_HUMAN	reviewed	C-terminal-binding protein 1 (CtBP1) (EC 1.1.1.-)	CTBP1 CTBP	Homo sapiens (Human)	440
B2RXH4	B2RXH4	BTBDI_HUMAN	reviewed	BTB/POZ domain-containing protein 18	BTBD18	Homo sapiens (Human)	712
P27701	P27701	CD82_HUMAN	reviewed	CD82 antigen (C33 antigen) (IA4) (Inducible membrane protein R2) (Metastasis suppressor Kangai-1) (Suppressor of tumorigenicity 6 protein) (Tetraspanin-27) (Tspan-27) (CD antigen CD82)	CD82 KAI1 SAR2 ST6 TSPAN27	Homo sapiens (Human)	267
Q13310	Q13310	PABP4_HUMAN	reviewed	Polyadenylate-binding protein 4 (PABP-4) (Poly(A)-binding protein 4) (Activated-platelet protein 1) (APP-1) (Inducible poly(A)-binding protein) (iPABP)	PABPC4 APP1 PABP4	Homo sapiens (Human)	644
P62847	P62847	RS24_HUMAN	reviewed	40S ribosomal protein S24 (Small ribosomal subunit protein eS24)	RPS24	Homo sapiens (Human)	133
P10153	P10153	RNAS2_HUMAN	reviewed	Non-secretory ribonuclease (EC 4.6.1.18) (Eosinophil-derived neurotoxin) (RNase UpI-2) (Ribonuclease 2) (RNase 2) (Ribonuclease US)	RNASE2 EDN RNS2	Homo sapiens (Human)	161
Q96ND0	Q96ND0	F210A_HUMAN	reviewed	Protein FAM210A	FAM210A C18orf19	Homo sapiens (Human)	272
Q15005	Q15005	SPCS2_HUMAN	reviewed	Signal peptidase complex subunit 2 (EC 3.4.-.-) (Microsomal signal peptidase 25 kDa subunit) (SPase 25 kDa subunit)	SPCS2 KIAA0102 SPC25	Homo sapiens (Human)	226
Q9BZG1	Q9BZG1	RAB34_HUMAN	reviewed	Ras-related protein Rab-34 (Ras-related protein Rab-39) (Ras-related protein Rah)	RAB34 RAB39 RAH	Homo sapiens (Human)	259
P01857	P01857	IGHG1_HUMAN	reviewed	Immunoglobulin heavy constant gamma 1 (Ig gamma-1 chain C region) (Ig gamma-1 chain C region EU) (Ig gamma-1 chain C region KOL) (Ig gamma-1 chain C region NIE)	IGHG1	Homo sapiens (Human)	330
P11310	P11310	ACADM_HUMAN	reviewed	Medium-chain specific acyl-CoA dehydrogenase, mitochondrial (MCAD) (EC 1.3.8.7)	ACADM	Homo sapiens (Human)	421
P01137	P01137	TGFB1_HUMAN	reviewed	Transforming growth factor beta-1 proprotein [Cleaved into: Latency-associated peptide (LAP); Transforming growth factor beta-1 (TGF-beta-1)]	TGFB1 TGFB	Homo sapiens (Human)	390
Q13724	Q13724	MOGS_HUMAN	reviewed	Mannosyl-oligosaccharide glucosidase (EC 3.2.1.106) (Processing A-glucosidase I)	MOGS GCS1	Homo sapiens (Human)	837
Q9Y5M8	Q9Y5M8	SRPRB_HUMAN	reviewed	Signal recognition particle receptor subunit beta (SR-beta) (Protein APMCF1)	SRPRB PSEC0230	Homo sapiens (Human)	271
Q96N66	Q96N66	MBOA7_HUMAN	reviewed	Lysophospholipid acyltransferase 7 (LPLAT 7) (EC 2.3.1.-) (1-acylglycerophosphatidylinositol O-acyltransferase) (EC 2.3.1.n4) (Bladder and breast carcinoma-overexpressed gene 1 protein) (Leukocyte receptor cluster member 4) (Lysophosphatidylinositol acyltransferase) (LPIAT) (Lyso-PI acyltransferase) (Membrane-bound O-acyltransferase domain-containing protein 7) (O-acyltransferase domain-containin…	MBOAT7 BB1 LENG4 OACT7	Homo sapiens (Human)	472
Q9UJS0	Q9UJS0	CMC2_HUMAN	reviewed	Calcium-binding mitochondrial carrier protein Aralar2 (Citrin) (Mitochondrial aspartate glutamate carrier 2) (Solute carrier family 25 member 13)	SLC25A13 ARALAR2	Homo sapiens (Human)	675
Q8NCA5	Q8NCA5	FA98A_HUMAN	reviewed	Protein FAM98A	FAM98A	Homo sapiens (Human)	518
B9A064	B9A064	IGLL5_HUMAN	reviewed	Immunoglobulin lambda-like polypeptide 5 (G lambda-1) (Germline immunoglobulin lambda 1)	IGLL5	Homo sapiens (Human)	214
P51636	P51636	CAV2_HUMAN	reviewed	Caveolin-2	CAV2	Homo sapiens (Human)	162
Q6IQ32	Q6IQ32	ADNP2_HUMAN	reviewed	Activity-dependent neuroprotector homeobox protein 2 (ADNP homeobox protein 2) (Zinc finger protein 508)	ADNP2 KIAA0863 ZNF508	Homo sapiens (Human)	1131
Q8N5K1	Q8N5K1	CISD2_HUMAN	reviewed	CDGSH iron-sulfur domain-containing protein 2 (Endoplasmic reticulum intermembrane small protein) (MitoNEET-related 1 protein) (Miner1) (Nutrient-deprivation autophagy factor-1) (NAF-1)	CISD2 CDGSH2 ERIS ZCD2	Homo sapiens (Human)	135
Q9UN37	Q9UN37	VPS4A_HUMAN	reviewed	Vacuolar protein sorting-associated protein 4A (EC 3.6.4.6) (Protein SKD2) (VPS4-1) (hVPS4)	VPS4A VPS4	Homo sapiens (Human)	437
Q15654	Q15654	TRIP6_HUMAN	reviewed	Thyroid receptor-interacting protein 6 (TR-interacting protein 6) (TRIP-6) (Opa-interacting protein 1) (OIP-1) (Zyxin-related protein 1) (ZRP-1)	TRIP6 OIP1	Homo sapiens (Human)	476
P41247	P41247	PLPL4_HUMAN	reviewed	Patatin-like phospholipase domain-containing protein 4 (EC 3.1.1.3) (Protein GS2)	PNPLA4 DXS1283E GS2	Homo sapiens (Human)	253
Q92466	Q92466	DDB2_HUMAN	reviewed	DNA damage-binding protein 2 (DDB p48 subunit) (DDBb) (Damage-specific DNA-binding protein 2) (UV-damaged DNA-binding protein 2) (UV-DDB 2)	DDB2	Homo sapiens (Human)	427
O43795	O43795	MYO1B_HUMAN	reviewed	Unconventional myosin-Ib (MYH-1c) (Myosin I alpha) (MMI-alpha) (MMIa)	MYO1B	Homo sapiens (Human)	1136
O94901	O94901	SUN1_HUMAN	reviewed	SUN domain-containing protein 1 (Protein unc-84 homolog A) (Sad1/unc-84 protein-like 1)	SUN1 KIAA0810 UNC84A	Homo sapiens (Human)	812
Q9Y4P3	Q9Y4P3	TBL2_HUMAN	reviewed	Transducin beta-like protein 2 (WS beta-transducin repeats protein) (WS-betaTRP) (Williams-Beuren syndrome chromosomal region 13 protein)	TBL2 WBSCR13 UNQ563/PRO1125	Homo sapiens (Human)	447
A0FGR8	A0FGR8	ESYT2_HUMAN	reviewed	Extended synaptotagmin-2 (E-Syt2) (Chr2Syt)	ESYT2 FAM62B KIAA1228	Homo sapiens (Human)	921
P08962	P08962	CD63_HUMAN	reviewed	CD63 antigen (Granulophysin) (Lysosomal-associated membrane protein 3) (LAMP-3) (Melanoma-associated antigen ME491) (OMA81H) (Ocular melanoma-associated antigen) (Tetraspanin-30) (Tspan-30) (CD antigen CD63)	CD63 MLA1 TSPAN30	Homo sapiens (Human)	238
Q56VL3	Q56VL3	OCAD2_HUMAN	reviewed	OCIA domain-containing protein 2 (Ovarian carcinoma immunoreactive antigen-like protein)	OCIAD2	Homo sapiens (Human)	154
Q9UHI5	Q9UHI5	LAT2_HUMAN	reviewed	Large neutral amino acids transporter small subunit 2 (L-type amino acid transporter 2) (hLAT2) (Solute carrier family 7 member 8)	SLC7A8 LAT2	Homo sapiens (Human)	535
P49756	P49756	RBM25_HUMAN	reviewed	RNA-binding protein 25 (Arg/Glu/Asp-rich protein of 120 kDa) (RED120) (Protein S164) (RNA-binding motif protein 25) (RNA-binding region-containing protein 7)	RBM25 RNPC7	Homo sapiens (Human)	843
A6NGU5	A6NGU5	GGT3_HUMAN	reviewed	Putative glutathione hydrolase 3 proenzyme (EC 3.4.19.13) (Gamma-glutamyltransferase 3) (Putative gamma-glutamyltranspeptidase 3) (GGT 3) (EC 2.3.2.2) [Cleaved into: Putative glutathione hydrolase 3 heavy chain; Putative glutathione hydrolase 3 light chain]	GGT3P GGT3	Homo sapiens (Human)	568
P05166	P05166	PCCB_HUMAN	reviewed	Propionyl-CoA carboxylase beta chain, mitochondrial (PCCase subunit beta) (EC 6.4.1.3) (Propanoyl-CoA:carbon dioxide ligase subunit beta)	PCCB	Homo sapiens (Human)	539
O75439	O75439	MPPB_HUMAN	reviewed	Mitochondrial-processing peptidase subunit beta (EC 3.4.24.64) (Beta-MPP) (P-52)	PMPCB MPPB	Homo sapiens (Human)	489
Q6PI48	Q6PI48	SYDM_HUMAN	reviewed	Aspartate--tRNA ligase, mitochondrial (EC 6.1.1.12) (Aspartyl-tRNA synthetase) (AspRS)	DARS2	Homo sapiens (Human)	645
Q9NX63	Q9NX63	MIC19_HUMAN	reviewed	MICOS complex subunit MIC19 (Coiled-coil-helix-coiled-coil-helix domain-containing protein 3)	CHCHD3 MIC19 MINOS3	Homo sapiens (Human)	227
P41219	P41219	PERI_HUMAN	reviewed	Peripherin (Neurofilament 4)	PRPH NEF4 PRPH1	Homo sapiens (Human)	470
Q9UBV2	Q9UBV2	SE1L1_HUMAN	reviewed	Protein sel-1 homolog 1 (Suppressor of lin-12-like protein 1) (Sel-1L)	SEL1L TSA305 UNQ128/PRO1063	Homo sapiens (Human)	794
Q4G0F5	Q4G0F5	VP26B_HUMAN	reviewed	Vacuolar protein sorting-associated protein 26B (Vesicle protein sorting 26B)	VPS26B	Homo sapiens (Human)	336
Q8N6V9	Q8N6V9	TEX9_HUMAN	reviewed	Testis-expressed protein 9	TEX9	Homo sapiens (Human)	391
Q02880	Q02880	TOP2B_HUMAN	reviewed	DNA topoisomerase 2-beta (EC 5.6.2.2) (DNA topoisomerase II, beta isozyme)	TOP2B	Homo sapiens (Human)	1626
P55263	P55263	ADK_HUMAN	reviewed	Adenosine kinase (AK) (EC 2.7.1.20) (Adenosine 5'-phosphotransferase)	ADK	Homo sapiens (Human)	362
P02795	P02795	MT2_HUMAN	reviewed	Metallothionein-2 (MT-2) (Metallothionein-2A) (Metallothionein-II) (MT-II)	MT2A CES1 MT2	Homo sapiens (Human)	61
Q8TEA8	Q8TEA8	DTD1_HUMAN	reviewed	D-aminoacyl-tRNA deacylase 1 (DTD) (EC 3.1.1.96) (DNA-unwinding element-binding protein B) (DUE-B) (Gly-tRNA(Ala) deacylase) (Histidyl-tRNA synthase-related)	DTD1 C20orf88 DUEB HARS2	Homo sapiens (Human)	209
Q99714	Q99714	HCD2_HUMAN	reviewed	3-hydroxyacyl-CoA dehydrogenase type-2 (EC 1.1.1.35) (17-beta-hydroxysteroid dehydrogenase 10) (17-beta-HSD 10) (EC 1.1.1.51) (2-methyl-3-hydroxybutyryl-CoA dehydrogenase) (MHBD) (3-hydroxy-2-methylbutyryl-CoA dehydrogenase) (EC 1.1.1.178) (3-hydroxyacyl-CoA dehydrogenase type II) (Endoplasmic reticulum-associated amyloid beta-peptide-binding protein) (Mitochondrial ribonuclease P protein 2) (Mit…	HSD17B10 ERAB HADH2 MRPP2 SCHAD SDR5C1 XH98G2	Homo sapiens (Human)	261
P30405	P30405	PPIF_HUMAN	reviewed	Peptidyl-prolyl cis-trans isomerase F, mitochondrial (PPIase F) (EC 5.2.1.8) (Cyclophilin D) (CyP-D) (CypD) (Cyclophilin F) (Mitochondrial cyclophilin) (CyP-M) (Rotamase F)	PPIF CYP3	Homo sapiens (Human)	207
P20061	P20061	TCO1_HUMAN	reviewed	Transcobalamin-1 (TC-1) (Haptocorrin) (HC) (Protein R) (Transcobalamin I) (TC I) (TCI)	TCN1 TC1	Homo sapiens (Human)	433
P39748	P39748	FEN1_HUMAN	reviewed	Flap endonuclease 1 (FEN-1) (EC 3.1.-.-) (DNase IV) (Flap structure-specific endonuclease 1) (Maturation factor 1) (MF1) (hFEN-1)	FEN1 RAD2	Homo sapiens (Human)	380
O75477	O75477	ERLN1_HUMAN	reviewed	Erlin-1 (Endoplasmic reticulum lipid raft-associated protein 1) (Protein KE04) (Stomatin-prohibitin-flotillin-HflC/K domain-containing protein 1) (SPFH domain-containing protein 1)	ERLIN1 C10orf69 KE04 KEO4 SPFH1	Homo sapiens (Human)	348
Q8TD84	Q8TD84	DSCL1_HUMAN	reviewed	Down syndrome cell adhesion molecule-like protein 1 (Down syndrome cell adhesion molecule 2)	DSCAML1 DSCAM2 KIAA1132	Homo sapiens (Human)	2053
Q9GZN8	Q9GZN8	CT027_HUMAN	reviewed	UPF0687 protein C20orf27	C20orf27	Homo sapiens (Human)	174
Q15233	Q15233	NONO_HUMAN	reviewed	Non-POU domain-containing octamer-binding protein (NonO protein) (54 kDa nuclear RNA- and DNA-binding protein) (55 kDa nuclear protein) (DNA-binding p52/p100 complex, 52 kDa subunit) (NMT55) (p54(nrb)) (p54nrb)	NONO NRB54	Homo sapiens (Human)	471
Q16778	Q16778	H2B2E_HUMAN	reviewed	Histone H2B type 2-E (Histone H2B-GL105) (Histone H2B.q) (H2B/q)	HIST2H2BE H2BFQ	Homo sapiens (Human)	126
P11387	P11387	TOP1_HUMAN	reviewed	DNA topoisomerase 1 (EC 5.6.2.1) (DNA topoisomerase I)	TOP1	Homo sapiens (Human)	765
P49902	P49902	5NTC_HUMAN	reviewed	Cytosolic purine 5'-nucleotidase (EC 3.1.3.5) (Cytosolic 5'-nucleotidase II)	NT5C2 NT5B NT5CP PNT5	Homo sapiens (Human)	561
Q8NBJ7	Q8NBJ7	SUMF2_HUMAN	reviewed	Inactive C-alpha-formylglycine-generating enzyme 2 (Paralog of formylglycine-generating enzyme) (pFGE) (Sulfatase-modifying factor 2)	SUMF2 PSEC0171 UNQ1968/PRO4500	Homo sapiens (Human)	301
P30038	P30038	AL4A1_HUMAN	reviewed	Delta-1-pyrroline-5-carboxylate dehydrogenase, mitochondrial (P5C dehydrogenase) (EC 1.2.1.88) (Aldehyde dehydrogenase family 4 member A1) (L-glutamate gamma-semialdehyde dehydrogenase)	ALDH4A1 ALDH4 P5CDH	Homo sapiens (Human)	563
P19623	P19623	SPEE_HUMAN	reviewed	Spermidine synthase (SPDSY) (EC 2.5.1.16) (Putrescine aminopropyltransferase)	SRM SPS1 SRML1	Homo sapiens (Human)	302
O00116	O00116	ADAS_HUMAN	reviewed	Alkyldihydroxyacetonephosphate synthase, peroxisomal (Alkyl-DHAP synthase) (EC 2.5.1.26) (Aging-associated gene 5 protein) (Alkylglycerone-phosphate synthase)	AGPS AAG5	Homo sapiens (Human)	658
Q8N8S7	Q8N8S7	ENAH_HUMAN	reviewed	Protein enabled homolog	ENAH MENA	Homo sapiens (Human)	591
P04440	P04440	DPB1_HUMAN	reviewed	HLA class II histocompatibility antigen, DP beta 1 chain (HLA class II histocompatibility antigen, DP(W4) beta chain) (MHC class II antigen DPB1)	HLA-DPB1 HLA-DP1B	Homo sapiens (Human)	258
Q5VTU8	Q5VTU8	AT5EL_HUMAN	reviewed	ATP synthase subunit epsilon-like protein, mitochondrial (ATP synthase F1 subunit epsilon pseudogene 2)	ATP5F1EP2 ATP5EP2	Homo sapiens (Human)	51
P11678	P11678	PERE_HUMAN	reviewed	Eosinophil peroxidase (EPO) (EC 1.11.1.7) [Cleaved into: Eosinophil peroxidase light chain; Eosinophil peroxidase heavy chain]	EPX EPER EPO EPP	Homo sapiens (Human)	715
P08574	P08574	CY1_HUMAN	reviewed	Cytochrome c1, heme protein, mitochondrial (EC 7.1.1.8) (Complex III subunit 4) (Complex III subunit IV) (Cytochrome b-c1 complex subunit 4) (Ubiquinol-cytochrome-c reductase complex cytochrome c1 subunit) (Cytochrome c-1)	CYC1	Homo sapiens (Human)	325
Q969G3	Q969G3	SMCE1_HUMAN	reviewed	SWI/SNF-related matrix-associated actin-dependent regulator of chromatin subfamily E member 1 (BRG1-associated factor 57) (BAF57)	SMARCE1 BAF57	Homo sapiens (Human)	411
Q8NG11	Q8NG11	TSN14_HUMAN	reviewed	Tetraspanin-14 (Tspan-14) (DC-TM4F2) (Transmembrane 4 superfamily member 14)	TSPAN14 TM4SF14	Homo sapiens (Human)	270
O15551	O15551	CLD3_HUMAN	reviewed	Claudin-3 (Clostridium perfringens enterotoxin receptor 2) (CPE-R 2) (CPE-receptor 2) (Rat ventral prostate.1 protein homolog) (hRVP1)	CLDN3 C7orf1 CPETR2	Homo sapiens (Human)	220
Q9NR28	Q9NR28	DBLOH_HUMAN	reviewed	Diablo homolog, mitochondrial (Direct IAP-binding protein with low pI) (Second mitochondria-derived activator of caspase) (Smac)	DIABLO SMAC	Homo sapiens (Human)	239
Q96DI7	Q96DI7	SNR40_HUMAN	reviewed	U5 small nuclear ribonucleoprotein 40 kDa protein (U5 snRNP 40 kDa protein) (U5-40K) (38 kDa-splicing factor) (Prp8-binding protein) (hPRP8BP) (U5 snRNP-specific 40 kDa protein) (WD repeat-containing protein 57)	SNRNP40 PRP8BP SFP38 WDR57	Homo sapiens (Human)	357
P35914	P35914	HMGCL_HUMAN	reviewed	Hydroxymethylglutaryl-CoA lyase, mitochondrial (HL) (HMG-CoA lyase) (EC 4.1.3.4) (3-hydroxy-3-methylglutarate-CoA lyase)	HMGCL	Homo sapiens (Human)	325
Q92839	Q92839	HYAS1_HUMAN	reviewed	Hyaluronan synthase 1 (EC 2.4.1.212) (Hyaluronate synthase 1) (Hyaluronic acid synthase 1) (HA synthase 1) (HuHAS1)	HAS1 HAS	Homo sapiens (Human)	578
Q96J87	Q96J87	CELF6_HUMAN	reviewed	CUGBP Elav-like family member 6 (CELF-6) (Bruno-like protein 6) (CUG-BP- and ETR-3-like factor 6) (RNA-binding protein BRUNOL-6)	CELF6 BRUNOL6	Homo sapiens (Human)	481
P21953	P21953	ODBB_HUMAN	reviewed	2-oxoisovalerate dehydrogenase subunit beta, mitochondrial (EC 1.2.4.4) (Branched-chain alpha-keto acid dehydrogenase E1 component beta chain) (BCKDE1B) (BCKDH E1-beta)	BCKDHB	Homo sapiens (Human)	392
P07948	P07948	LYN_HUMAN	reviewed	Tyrosine-protein kinase Lyn (EC 2.7.10.2) (Lck/Yes-related novel protein tyrosine kinase) (V-yes-1 Yamaguchi sarcoma viral related oncogene homolog) (p53Lyn) (p56Lyn)	LYN JTK8	Homo sapiens (Human)	512
O43148	O43148	MCES_HUMAN	reviewed	mRNA cap guanine-N7 methyltransferase (EC 2.1.1.56) (RG7MT1) (mRNA (guanine-N(7)-)-methyltransferase) (mRNA cap methyltransferase) (hCMT1) (hMet) (hcm1p)	RNMT KIAA0398	Homo sapiens (Human)	476
Q8N807	Q8N807	PDILT_HUMAN	reviewed	Protein disulfide-isomerase-like protein of the testis	PDILT	Homo sapiens (Human)	584
Q969V3	Q969V3	NCLN_HUMAN	reviewed	Nicalin (Nicastrin-like protein)	NCLN	Homo sapiens (Human)	563
B2RPK0	B2RPK0	HGB1A_HUMAN	reviewed	Putative high mobility group protein B1-like 1 (High mobility group protein B1 pseudogene 1) (Putative high mobility group protein 1-like 1) (HMG-1L1)	HMGB1P1 HMG1L1 HMGB1L1	Homo sapiens (Human)	211
P61923	P61923	COPZ1_HUMAN	reviewed	Coatomer subunit zeta-1 (Zeta-1-coat protein) (Zeta-1 COP)	COPZ1 COPZ CGI-120 HSPC181	Homo sapiens (Human)	177
Q13423	Q13423	NNTM_HUMAN	reviewed	NAD(P) transhydrogenase, mitochondrial (EC 7.1.1.1) (Nicotinamide nucleotide transhydrogenase) (Pyridine nucleotide transhydrogenase)	NNT	Homo sapiens (Human)	1086
Q9Y2N7	Q9Y2N7	HIF3A_HUMAN	reviewed	Hypoxia-inducible factor 3-alpha (HIF-3-alpha) (HIF3-alpha) (Basic-helix-loop-helix-PAS protein MOP7) (Class E basic helix-loop-helix protein 17) (bHLHe17) (HIF3-alpha-1) (Inhibitory PAS domain protein) (IPAS) (Member of PAS protein 7) (PAS domain-containing protein 7)	HIF3A BHLHE17 MOP7 PASD7	Homo sapiens (Human)	669
Q6UW68	Q6UW68	TM205_HUMAN	reviewed	Transmembrane protein 205	TMEM205 UNQ501/PRO1018	Homo sapiens (Human)	189
Q96CS4	Q96CS4	ZN689_HUMAN	reviewed	Zinc finger protein 689	ZNF689	Homo sapiens (Human)	500
Q8TBQ9	Q8TBQ9	KISHA_HUMAN	reviewed	Protein kish-A (Transmembrane protein 167) (Transmembrane protein 167A)	TMEM167A TMEM167	Homo sapiens (Human)	72
Q9BUJ2	Q9BUJ2	HNRL1_HUMAN	reviewed	Heterogeneous nuclear ribonucleoprotein U-like protein 1 (Adenovirus early region 1B-associated protein 5) (E1B-55 kDa-associated protein 5) (E1B-AP5)	HNRNPUL1 E1BAP5 HNRPUL1	Homo sapiens (Human)	856
Q8NBJ4	Q8NBJ4	GOLM1_HUMAN	reviewed	Golgi membrane protein 1 (Golgi membrane protein GP73) (Golgi phosphoprotein 2)	GOLM1 C9orf155 GOLPH2 PSEC0242 UNQ686/PRO1326	Homo sapiens (Human)	401
Q8IYJ3	Q8IYJ3	SYTL1_HUMAN	reviewed	Synaptotagmin-like protein 1 (Exophilin-7) (Protein JFC1)	SYTL1 SLP1 SB146	Homo sapiens (Human)	562
P54886	P54886	P5CS_HUMAN	reviewed	Delta-1-pyrroline-5-carboxylate synthase (P5CS) (Aldehyde dehydrogenase family 18 member A1) [Includes: Glutamate 5-kinase (GK) (EC 2.7.2.11) (Gamma-glutamyl kinase); Gamma-glutamyl phosphate reductase (GPR) (EC 1.2.1.41) (Glutamate-5-semialdehyde dehydrogenase) (Glutamyl-gamma-semialdehyde dehydrogenase)]	ALDH18A1 GSAS P5CS PYCS	Homo sapiens (Human)	795
Q92769	Q92769	HDAC2_HUMAN	reviewed	Histone deacetylase 2 (HD2) (EC 3.5.1.98)	HDAC2	Homo sapiens (Human)	488
Q96PV0	Q96PV0	SYGP1_HUMAN	reviewed	Ras/Rap GTPase-activating protein SynGAP (Neuronal RasGAP) (Synaptic Ras GTPase-activating protein 1) (Synaptic Ras-GAP 1)	SYNGAP1 KIAA1938	Homo sapiens (Human)	1343
P16885	P16885	PLCG2_HUMAN	reviewed	1-phosphatidylinositol 4,5-bisphosphate phosphodiesterase gamma-2 (EC 3.1.4.11) (Phosphoinositide phospholipase C-gamma-2) (Phospholipase C-IV) (PLC-IV) (Phospholipase C-gamma-2) (PLC-gamma-2)	PLCG2	Homo sapiens (Human)	1265
Q9H5V8	Q9H5V8	CDCP1_HUMAN	reviewed	CUB domain-containing protein 1 (Membrane glycoprotein gp140) (Subtractive immunization M plus HEp3-associated 135 kDa protein) (SIMA135) (Transmembrane and associated with src kinases) (CD antigen CD318)	CDCP1 TRASK UNQ2486/PRO5773	Homo sapiens (Human)	836
O14735	O14735	CDIPT_HUMAN	reviewed	CDP-diacylglycerol--inositol 3-phosphatidyltransferase (EC 2.7.8.11) (Phosphatidylinositol synthase) (PI synthase) (PtdIns synthase)	CDIPT PIS PIS1	Homo sapiens (Human)	213
P18031	P18031	PTN1_HUMAN	reviewed	Tyrosine-protein phosphatase non-receptor type 1 (EC 3.1.3.48) (Protein-tyrosine phosphatase 1B) (PTP-1B)	PTPN1 PTP1B	Homo sapiens (Human)	435
P61326	P61326	MGN_HUMAN	reviewed	Protein mago nashi homolog	MAGOH MAGOHA	Homo sapiens (Human)	146
P50440	P50440	GATM_HUMAN	reviewed	Glycine amidinotransferase, mitochondrial (EC 2.1.4.1) (L-arginine:glycine amidinotransferase) (Transamidinase)	GATM AGAT	Homo sapiens (Human)	423
O95484	O95484	CLD9_HUMAN	reviewed	Claudin-9	CLDN9	Homo sapiens (Human)	217
Q8TF64	Q8TF64	GIPC3_HUMAN	reviewed	PDZ domain-containing protein GIPC3	GIPC3 C19orf64	Homo sapiens (Human)	312
Q14166	Q14166	TTL12_HUMAN	reviewed	Tubulin--tyrosine ligase-like protein 12 (Inactive tubulin--tyrosine ligase-like protein 12)	TTLL12 KIAA0153	Homo sapiens (Human)	644
Q9Y4W6	Q9Y4W6	AFG32_HUMAN	reviewed	AFG3-like protein 2 (EC 3.4.24.-) (Paraplegin-like protein)	AFG3L2	Homo sapiens (Human)	797
Q2M2I5	Q2M2I5	K1C24_HUMAN	reviewed	Keratin, type I cytoskeletal 24 (Cytokeratin-24) (CK-24) (Keratin-24) (K24) (Type I keratin-24)	KRT24 KA24	Homo sapiens (Human)	525
P37235	P37235	HPCL1_HUMAN	reviewed	Hippocalcin-like protein 1 (Calcium-binding protein BDR-1) (HLP2) (Visinin-like protein 3) (VILIP-3)	HPCAL1 BDR1	Homo sapiens (Human)	193
P13073	P13073	COX41_HUMAN	reviewed	Cytochrome c oxidase subunit 4 isoform 1, mitochondrial (Cytochrome c oxidase polypeptide IV) (Cytochrome c oxidase subunit IV isoform 1) (COX IV-1)	COX4I1 COX4	Homo sapiens (Human)	169
O43615	O43615	TIM44_HUMAN	reviewed	Mitochondrial import inner membrane translocase subunit TIM44	TIMM44 MIMT44 TIM44	Homo sapiens (Human)	452
Q96LP2	Q96LP2	FA81B_HUMAN	reviewed	Protein FAM81B	FAM81B	Homo sapiens (Human)	452
Q13637	Q13637	RAB32_HUMAN	reviewed	Ras-related protein Rab-32	RAB32	Homo sapiens (Human)	225
O15258	O15258	RER1_HUMAN	reviewed	Protein RER1	RER1	Homo sapiens (Human)	196
P36507	P36507	MP2K2_HUMAN	reviewed	Dual specificity mitogen-activated protein kinase kinase 2 (MAP kinase kinase 2) (MAPKK 2) (EC 2.7.12.2) (ERK activator kinase 2) (MAPK/ERK kinase 2) (MEK 2)	MAP2K2 MEK2 MKK2 PRKMK2	Homo sapiens (Human)	400
P21796	P21796	VDAC1_HUMAN	reviewed	Voltage-dependent anion-selective channel protein 1 (VDAC-1) (hVDAC1) (Outer mitochondrial membrane protein porin 1) (Plasmalemmal porin) (Porin 31HL) (Porin 31HM)	VDAC1 VDAC	Homo sapiens (Human)	283
O14744	O14744	ANM5_HUMAN	reviewed	Protein arginine N-methyltransferase 5 (PRMT5) (EC 2.1.1.320) (72 kDa ICln-binding protein) (Histone-arginine N-methyltransferase PRMT5) (Jak-binding protein 1) (Shk1 kinase-binding protein 1 homolog) (SKB1 homolog) (SKB1Hs) [Cleaved into: Protein arginine N-methyltransferase 5, N-terminally processed]	PRMT5 HRMT1L5 IBP72 JBP1 SKB1	Homo sapiens (Human)	637
Q13043	Q13043	STK4_HUMAN	reviewed	Serine/threonine-protein kinase 4 (EC 2.7.11.1) (Mammalian STE20-like protein kinase 1) (MST-1) (STE20-like kinase MST1) (Serine/threonine-protein kinase Krs-2) [Cleaved into: Serine/threonine-protein kinase 4 37kDa subunit (MST1/N); Serine/threonine-protein kinase 4 18kDa subunit (MST1/C)]	STK4 KRS2 MST1	Homo sapiens (Human)	487
Q13232	Q13232	NDK3_HUMAN	reviewed	Nucleoside diphosphate kinase 3 (NDK 3) (NDP kinase 3) (EC 2.7.4.6) (DR-nm23) (Nucleoside diphosphate kinase C) (NDPKC) (nm23-H3)	NME3	Homo sapiens (Human)	169
Q9UL26	Q9UL26	RB22A_HUMAN	reviewed	Ras-related protein Rab-22A (Rab-22)	RAB22A RAB22	Homo sapiens (Human)	194
P43304	P43304	GPDM_HUMAN	reviewed	Glycerol-3-phosphate dehydrogenase, mitochondrial (GPD-M) (GPDH-M) (EC 1.1.5.3) (mtGPD)	GPD2	Homo sapiens (Human)	727
Q92544	Q92544	TM9S4_HUMAN	reviewed	Transmembrane 9 superfamily member 4 (Tumor cannibalism associated protein 1)	TM9SF4 KIAA0255 TUCAP1	Homo sapiens (Human)	642
O00584	O00584	RNT2_HUMAN	reviewed	Ribonuclease T2 (EC 4.6.1.19) (Ribonuclease 6)	RNASET2 RNASE6PL	Homo sapiens (Human)	256
Q9Y2H5	Q9Y2H5	PKHA6_HUMAN	reviewed	Pleckstrin homology domain-containing family A member 6 (PH domain-containing family A member 6) (Phosphoinositol 3-phosphate-binding protein 3) (PEPP-3)	PLEKHA6 KIAA0969 PEPP3	Homo sapiens (Human)	1048
O60262	O60262	GBG7_HUMAN	reviewed	Guanine nucleotide-binding protein G(I)/G(S)/G(O) subunit gamma-7	GNG7 GNGT7	Homo sapiens (Human)	68
D6R901	D6R901	U17LL_HUMAN	reviewed	Ubiquitin carboxyl-terminal hydrolase 17-like protein 21 (EC 3.4.19.12)	USP17L21	Homo sapiens (Human)	530
O15269	O15269	SPTC1_HUMAN	reviewed	Serine palmitoyltransferase 1 (EC 2.3.1.50) (Long chain base biosynthesis protein 1) (LCB 1) (Serine-palmitoyl-CoA transferase 1) (SPT 1) (SPT1)	SPTLC1 LCB1	Homo sapiens (Human)	473
P26006	P26006	ITA3_HUMAN	reviewed	Integrin alpha-3 (CD49 antigen-like family member C) (FRP-2) (Galactoprotein B3) (GAPB3) (VLA-3 subunit alpha) (CD antigen CD49c) [Cleaved into: Integrin alpha-3 heavy chain; Integrin alpha-3 light chain]	ITGA3 MSK18	Homo sapiens (Human)	1051
Q16539	Q16539	MK14_HUMAN	reviewed	Mitogen-activated protein kinase 14 (MAP kinase 14) (MAPK 14) (EC 2.7.11.24) (Cytokine suppressive anti-inflammatory drug-binding protein) (CSAID-binding protein) (CSBP) (MAP kinase MXI2) (MAX-interacting protein 2) (Mitogen-activated protein kinase p38 alpha) (MAP kinase p38 alpha) (Stress-activated protein kinase 2a) (SAPK2a)	MAPK14 CSBP CSBP1 CSBP2 CSPB1 MXI2 SAPK2A	Homo sapiens (Human)	360
Q8WUW1	Q8WUW1	BRK1_HUMAN	reviewed	Protein BRICK1 (BRK1)	BRK1 C3orf10 HSPC300 MDS027	Homo sapiens (Human)	75
P31997	P31997	CEAM8_HUMAN	reviewed	Carcinoembryonic antigen-related cell adhesion molecule 8 (CD67 antigen) (Carcinoembryonic antigen CGM6) (Non-specific cross-reacting antigen NCA-95) (CD antigen CD66b)	CEACAM8 CGM6	Homo sapiens (Human)	349
O95498	O95498	VNN2_HUMAN	reviewed	Vascular non-inflammatory molecule 2 (Vanin-2) (EC 3.5.1.92) (Glycosylphosphatidyl inositol-anchored protein GPI-80) (Protein FOAP-4)	VNN2	Homo sapiens (Human)	520
Q16576	Q16576	RBBP7_HUMAN	reviewed	Histone-binding protein RBBP7 (Histone acetyltransferase type B subunit 2) (Nucleosome-remodeling factor subunit RBAP46) (Retinoblastoma-binding protein 7) (RBBP-7) (Retinoblastoma-binding protein p46)	RBBP7 RBAP46	Homo sapiens (Human)	425
P46459	P46459	NSF_HUMAN	reviewed	Vesicle-fusing ATPase (EC 3.6.4.6) (N-ethylmaleimide-sensitive fusion protein) (NEM-sensitive fusion protein) (Vesicular-fusion protein NSF)	NSF	Homo sapiens (Human)	744
Q5T4S7	Q5T4S7	UBR4_HUMAN	reviewed	E3 ubiquitin-protein ligase UBR4 (EC 2.3.2.27) (600 kDa retinoblastoma protein-associated factor) (N-recognin-4) (RING-type E3 ubiquitin transferase UBR4) (Retinoblastoma-associated factor of 600 kDa) (RBAF600) (p600) (Zinc finger UBR1-type protein 1)	UBR4 KIAA0462 KIAA1307 RBAF600 ZUBR1	Homo sapiens (Human)	5183
P25686	P25686	DNJB2_HUMAN	reviewed	DnaJ homolog subfamily B member 2 (Heat shock 40 kDa protein 3) (Heat shock protein J1) (HSJ-1)	DNAJB2 HSJ1 HSPF3	Homo sapiens (Human)	324
Q66LE6	Q66LE6	2ABD_HUMAN	reviewed	Serine/threonine-protein phosphatase 2A 55 kDa regulatory subunit B delta isoform (PP2A subunit B isoform B55-delta) (PP2A subunit B isoform PR55-delta) (PP2A subunit B isoform R2-delta) (PP2A subunit B isoform delta)	PPP2R2D KIAA1541	Homo sapiens (Human)	453
Q14141	Q14141	SEPT6_HUMAN	reviewed	Septin-6	SEPTIN6 KIAA0128 SEP2 SEPT6	Homo sapiens (Human)	434
Q9H0B6	Q9H0B6	KLC2_HUMAN	reviewed	Kinesin light chain 2 (KLC 2)	KLC2	Homo sapiens (Human)	622
P01772	P01772	HV333_HUMAN	reviewed	Immunoglobulin heavy variable 3-33 (Ig heavy chain V-III region HIL) (Ig heavy chain V-III region KOL)	IGHV3-33	Homo sapiens (Human)	117
A8MVU1	A8MVU1	NCF1C_HUMAN	reviewed	Putative neutrophil cytosol factor 1C (NCF-1C) (Putative SH3 and PX domain-containing protein 1C)	NCF1C SH3PXD1C	Homo sapiens (Human)	366
Q7Z2K6	Q7Z2K6	ERMP1_HUMAN	reviewed	Endoplasmic reticulum metallopeptidase 1 (EC 3.4.-.-) (Felix-ina)	ERMP1 FXNA KIAA1815	Homo sapiens (Human)	904
Q08554	Q08554	DSC1_HUMAN	reviewed	Desmocollin-1 (Cadherin family member 1) (Desmosomal glycoprotein 2/3) (DG2/DG3)	DSC1 CDHF1	Homo sapiens (Human)	894
Q9UMY4	Q9UMY4	SNX12_HUMAN	reviewed	Sorting nexin-12	SNX12	Homo sapiens (Human)	162
P33778	P33778	H2B1B_HUMAN	reviewed	Histone H2B type 1-B (Histone H2B.1) (Histone H2B.f) (H2B/f)	HIST1H2BB H2BFF	Homo sapiens (Human)	126
Q9BZK7	Q9BZK7	TBL1R_HUMAN	reviewed	F-box-like/WD repeat-containing protein TBL1XR1 (Nuclear receptor corepressor/HDAC3 complex subunit TBLR1) (TBL1-related protein 1) (Transducin beta-like 1X-related protein 1)	TBL1XR1 IRA1 TBLR1	Homo sapiens (Human)	514
P35270	P35270	SPRE_HUMAN	reviewed	Sepiapterin reductase (SPR) (EC 1.1.1.153)	SPR	Homo sapiens (Human)	261
O96008	O96008	TOM40_HUMAN	reviewed	Mitochondrial import receptor subunit TOM40 homolog (Protein Haymaker) (Translocase of outer membrane 40 kDa subunit homolog) (p38.5)	TOMM40 C19orf1 PEREC1 TOM40	Homo sapiens (Human)	361
Q02094	Q02094	RHAG_HUMAN	reviewed	Ammonium transporter Rh type A (Erythrocyte membrane glycoprotein Rh50) (Erythrocyte plasma membrane 50 kDa glycoprotein) (Rh50A) (Rhesus blood group family type A glycoprotein) (Rh family type A glycoprotein) (Rh type A glycoprotein) (Rhesus blood group-associated ammonia channel) (Rhesus blood group-associated glycoprotein) (CD antigen CD241)	RHAG RH50	Homo sapiens (Human)	409
P80217	P80217	IN35_HUMAN	reviewed	Interferon-induced 35 kDa protein (IFP 35) (Ifi-35)	IFI35 IFP35	Homo sapiens (Human)	286
Q9NZ01	Q9NZ01	TECR_HUMAN	reviewed	Very-long-chain enoyl-CoA reductase (EC 1.3.1.93) (Synaptic glycoprotein SC2) (Trans-2,3-enoyl-CoA reductase) (TER)	TECR GPSN2 SC2	Homo sapiens (Human)	308
P14598	P14598	NCF1_HUMAN	reviewed	Neutrophil cytosol factor 1 (NCF-1) (47 kDa autosomal chronic granulomatous disease protein) (47 kDa neutrophil oxidase factor) (NCF-47K) (Neutrophil NADPH oxidase factor 1) (Nox organizer 2) (Nox-organizing protein 2) (SH3 and PX domain-containing protein 1A) (p47-phox)	NCF1 NOXO2 SH3PXD1A	Homo sapiens (Human)	390
O15321	O15321	TM9S1_HUMAN	reviewed	Transmembrane 9 superfamily member 1 (MP70 protein family member) (hMP70)	TM9SF1	Homo sapiens (Human)	606
Q8NEW0	Q8NEW0	ZNT7_HUMAN	reviewed	Zinc transporter 7 (ZnT-7) (Solute carrier family 30 member 7) (Znt-like transporter 2)	SLC30A7 ZNT7 ZNTL2	Homo sapiens (Human)	376
Q9Y446	Q9Y446	PKP3_HUMAN	reviewed	Plakophilin-3	PKP3	Homo sapiens (Human)	797
P27708	P27708	PYR1_HUMAN	reviewed	CAD protein [Includes: Glutamine-dependent carbamoyl-phosphate synthase (EC 6.3.5.5); Aspartate carbamoyltransferase (EC 2.1.3.2); Dihydroorotase (EC 3.5.2.3)]	CAD	Homo sapiens (Human)	2225
P0CG40	P0CG40	SP9_HUMAN	reviewed	Transcription factor Sp9	SP9	Homo sapiens (Human)	484
Q5VZF2	Q5VZF2	MBNL2_HUMAN	reviewed	Muscleblind-like protein 2 (Muscleblind-like protein 1) (Muscleblind-like protein-like) (Muscleblind-like protein-like 39)	MBNL2 MBLL MBLL39 MLP1	Homo sapiens (Human)	373
O43169	O43169	CYB5B_HUMAN	reviewed	Cytochrome b5 type B (Cytochrome b5 outer mitochondrial membrane isoform)	CYB5B CYB5M OMB5	Homo sapiens (Human)	150
Q15758	Q15758	AAAT_HUMAN	reviewed	Neutral amino acid transporter B(0) (ATB(0)) (Baboon M7 virus receptor) (RD114/simian type D retrovirus receptor) (Sodium-dependent neutral amino acid transporter type 2) (Solute carrier family 1 member 5)	SLC1A5 ASCT2 M7V1 RDR RDRC	Homo sapiens (Human)	541
Q9ULJ8	Q9ULJ8	NEB1_HUMAN	reviewed	Neurabin-1 (Neurabin-I) (Neural tissue-specific F-actin-binding protein I) (Protein phosphatase 1 regulatory subunit 9A)	PPP1R9A KIAA1222	Homo sapiens (Human)	1098
Q9Y496	Q9Y496	KIF3A_HUMAN	reviewed	Kinesin-like protein KIF3A (Microtubule plus end-directed kinesin motor 3A)	KIF3A KIF3	Homo sapiens (Human)	699
P48047	P48047	ATPO_HUMAN	reviewed	ATP synthase subunit O, mitochondrial (ATP synthase peripheral stalk subunit OSCP) (Oligomycin sensitivity conferral protein) (OSCP)	ATP5PO ATP5O ATPO	Homo sapiens (Human)	213
O00182	O00182	LEG9_HUMAN	reviewed	Galectin-9 (Gal-9) (Ecalectin) (Tumor antigen HOM-HD-21)	LGALS9	Homo sapiens (Human)	355
Q99674	Q99674	CGRE1_HUMAN	reviewed	Cell growth regulator with EF hand domain protein 1 (Cell growth regulatory gene 11 protein) (Hydrophobestin)	CGREF1 CGR11	Homo sapiens (Human)	318
Q15904	Q15904	VAS1_HUMAN	reviewed	V-type proton ATPase subunit S1 (V-ATPase subunit S1) (Protein XAP-3) (V-ATPase Ac45 subunit) (V-ATPase S1 accessory protein) (Vacuolar proton pump subunit S1)	ATP6AP1 ATP6IP1 ATP6S1 VATPS1 XAP3	Homo sapiens (Human)	470
Q7Z3Z0	Q7Z3Z0	K1C25_HUMAN	reviewed	Keratin, type I cytoskeletal 25 (Cytokeratin-25) (CK-25) (Keratin-25) (K25) (Keratin-25A) (K25A) (Type I inner root sheath-specific keratin-K25irs1)	KRT25 KRT25A	Homo sapiens (Human)	450
Q58FG1	Q58FG1	HS904_HUMAN	reviewed	Putative heat shock protein HSP 90-alpha A4 (Heat shock 90 kDa protein 1 alpha-like 2) (Heat shock protein 90-alpha D) (Heat shock protein 90Ad)	HSP90AA4P HSP90AD HSPCAL2	Homo sapiens (Human)	418
P33947	P33947	ERD22_HUMAN	reviewed	ER lumen protein-retaining receptor 2 (ERD2-like protein 1) (ELP-1) (KDEL endoplasmic reticulum protein retention receptor 2) (KDEL receptor 2)	KDELR2 ERD2.2	Homo sapiens (Human)	212
Q9H9B4	Q9H9B4	SFXN1_HUMAN	reviewed	Sideroflexin-1	SFXN1	Homo sapiens (Human)	322
Q6KB66	Q6KB66	K2C80_HUMAN	reviewed	Keratin, type II cytoskeletal 80 (Cytokeratin-80) (CK-80) (Keratin-80) (K80) (Type-II keratin Kb20)	KRT80 KB20	Homo sapiens (Human)	452
Q8TC07	Q8TC07	TBC15_HUMAN	reviewed	TBC1 domain family member 15 (GTPase-activating protein RAB7) (GAP for RAB7) (Rab7-GAP)	TBC1D15	Homo sapiens (Human)	691
Q13443	Q13443	ADAM9_HUMAN	reviewed	Disintegrin and metalloproteinase domain-containing protein 9 (ADAM 9) (EC 3.4.24.-) (Cellular disintegrin-related protein) (Meltrin-gamma) (Metalloprotease/disintegrin/cysteine-rich protein 9) (Myeloma cell metalloproteinase)	ADAM9 KIAA0021 MCMP MDC9 MLTNG	Homo sapiens (Human)	819
P29728	P29728	OAS2_HUMAN	reviewed	2'-5'-oligoadenylate synthase 2 ((2-5')oligo(A) synthase 2) (2-5A synthase 2) (EC 2.7.7.84) (p69 OAS / p71 OAS) (p69OAS / p71OAS)	OAS2	Homo sapiens (Human)	719
A6NCE7	A6NCE7	MP3B2_HUMAN	reviewed	Microtubule-associated proteins 1A/1B light chain 3 beta 2 (Microtubule-associated proteins 1A/1B light chain 3B-like)	MAP1LC3B2	Homo sapiens (Human)	125
O00170	O00170	AIP_HUMAN	reviewed	AH receptor-interacting protein (AIP) (Aryl-hydrocarbon receptor-interacting protein) (HBV X-associated protein 2) (XAP-2) (Immunophilin homolog ARA9)	AIP XAP2	Homo sapiens (Human)	330
Q9Y4Y9	Q9Y4Y9	LSM5_HUMAN	reviewed	U6 snRNA-associated Sm-like protein LSm5	LSM5	Homo sapiens (Human)	91
Q9GZQ8	Q9GZQ8	MLP3B_HUMAN	reviewed	Microtubule-associated proteins 1A/1B light chain 3B (Autophagy-related protein LC3 B) (Autophagy-related ubiquitin-like modifier LC3 B) (MAP1 light chain 3-like protein 2) (MAP1A/MAP1B light chain 3 B) (MAP1A/MAP1B LC3 B) (Microtubule-associated protein 1 light chain 3 beta)	MAP1LC3B MAP1ALC3	Homo sapiens (Human)	125
Q10471	Q10471	GALT2_HUMAN	reviewed	Polypeptide N-acetylgalactosaminyltransferase 2 (EC 2.4.1.41) (Polypeptide GalNAc transferase 2) (GalNAc-T2) (pp-GaNTase 2) (Protein-UDP acetylgalactosaminyltransferase 2) (UDP-GalNAc:polypeptide N-acetylgalactosaminyltransferase 2) [Cleaved into: Polypeptide N-acetylgalactosaminyltransferase 2 soluble form]	GALNT2	Homo sapiens (Human)	571
P36551	P36551	HEM6_HUMAN	reviewed	Oxygen-dependent coproporphyrinogen-III oxidase, mitochondrial (COX) (Coprogen oxidase) (Coproporphyrinogenase) (EC 1.3.3.3)	CPOX CPO CPX	Homo sapiens (Human)	454
Q8N1F7	Q8N1F7	NUP93_HUMAN	reviewed	Nuclear pore complex protein Nup93 (93 kDa nucleoporin) (Nucleoporin Nup93)	NUP93 KIAA0095	Homo sapiens (Human)	819
Q96HS1	Q96HS1	PGAM5_HUMAN	reviewed	Serine/threonine-protein phosphatase PGAM5, mitochondrial (EC 3.1.3.16) (Bcl-XL-binding protein v68) (Phosphoglycerate mutase family member 5)	PGAM5	Homo sapiens (Human)	289
Q86TM6	Q86TM6	SYVN1_HUMAN	reviewed	E3 ubiquitin-protein ligase synoviolin (EC 2.3.2.27) (RING-type E3 ubiquitin transferase synoviolin) (Synovial apoptosis inhibitor 1)	SYVN1 HRD1 KIAA1810	Homo sapiens (Human)	617
Q9GZM7	Q9GZM7	TINAL_HUMAN	reviewed	Tubulointerstitial nephritis antigen-like (Glucocorticoid-inducible protein 5) (Oxidized LDL-responsive gene 2 protein) (OLRG-2) (Tubulointerstitial nephritis antigen-related protein) (TIN Ag-related protein) (TIN-Ag-RP)	TINAGL1 GIS5 LCN7 OLRG2 TINAGL PP6614 PSEC0088 UNQ204/PRO230	Homo sapiens (Human)	467
P24752	P24752	THIL_HUMAN	reviewed	Acetyl-CoA acetyltransferase, mitochondrial (EC 2.3.1.9) (Acetoacetyl-CoA thiolase) (T2)	ACAT1 ACAT MAT	Homo sapiens (Human)	427
Q92888	Q92888	ARHG1_HUMAN	reviewed	Rho guanine nucleotide exchange factor 1 (115 kDa guanine nucleotide exchange factor) (p115-RhoGEF) (p115RhoGEF) (Sub1.5)	ARHGEF1	Homo sapiens (Human)	912
P15153	P15153	RAC2_HUMAN	reviewed	Ras-related C3 botulinum toxin substrate 2 (GX) (Small G protein) (p21-Rac2)	RAC2	Homo sapiens (Human)	192
Q01650	Q01650	LAT1_HUMAN	reviewed	Large neutral amino acids transporter small subunit 1 (4F2 light chain) (4F2 LC) (4F2LC) (CD98 light chain) (Integral membrane protein E16) (E16) (L-type amino acid transporter 1) (hLAT1) (Solute carrier family 7 member 5) (y+ system cationic amino acid transporter)	SLC7A5 CD98LC LAT1 MPE16	Homo sapiens (Human)	507
Q4G0P3	Q4G0P3	HYDIN_HUMAN	reviewed	Hydrocephalus-inducing protein homolog	HYDIN HYDIN1 KIAA1864	Homo sapiens (Human)	5121
P62487	P62487	RPB7_HUMAN	reviewed	DNA-directed RNA polymerase II subunit RPB7 (RNA polymerase II subunit B7) (DNA-directed RNA polymerase II subunit G) (RNA polymerase II 19 kDa subunit) (RPB19)	POLR2G RPB7	Homo sapiens (Human)	172
Q9UIQ6	Q9UIQ6	LCAP_HUMAN	reviewed	Leucyl-cystinyl aminopeptidase (Cystinyl aminopeptidase) (EC 3.4.11.3) (Insulin-regulated membrane aminopeptidase) (Insulin-responsive aminopeptidase) (IRAP) (Oxytocinase) (OTase) (Placental leucine aminopeptidase) (P-LAP) [Cleaved into: Leucyl-cystinyl aminopeptidase, pregnancy serum form]	LNPEP OTASE	Homo sapiens (Human)	1025
P78406	P78406	RAE1L_HUMAN	reviewed	mRNA export factor (Rae1 protein homolog) (mRNA-associated protein mrnp 41)	RAE1 MRNP41	Homo sapiens (Human)	368
Q9Y639	Q9Y639	NPTN_HUMAN	reviewed	Neuroplastin (Stromal cell-derived receptor 1) (SDR-1)	NPTN SDFR1 SDR1	Homo sapiens (Human)	398
Q969X5	Q969X5	ERGI1_HUMAN	reviewed	Endoplasmic reticulum-Golgi intermediate compartment protein 1 (ER-Golgi intermediate compartment 32 kDa protein) (ERGIC-32)	ERGIC1 ERGIC32 KIAA1181 HT034	Homo sapiens (Human)	290
O75037	O75037	KI21B_HUMAN	reviewed	Kinesin-like protein KIF21B	KIF21B KIAA0449	Homo sapiens (Human)	1637
P56199	P56199	ITA1_HUMAN	reviewed	Integrin alpha-1 (CD49 antigen-like family member A) (Laminin and collagen receptor) (VLA-1) (CD antigen CD49a)	ITGA1	Homo sapiens (Human)	1179
Q04206	Q04206	TF65_HUMAN	reviewed	Transcription factor p65 (Nuclear factor NF-kappa-B p65 subunit) (Nuclear factor of kappa light polypeptide gene enhancer in B-cells 3)	RELA NFKB3	Homo sapiens (Human)	551
Q9HD89	Q9HD89	RETN_HUMAN	reviewed	Resistin (Adipose tissue-specific secretory factor) (ADSF) (C/EBP-epsilon-regulated myeloid-specific secreted cysteine-rich protein) (Cysteine-rich secreted protein A12-alpha-like 2) (Cysteine-rich secreted protein FIZZ3)	RETN FIZZ3 HXCP1 RSTN UNQ407/PRO1199	Homo sapiens (Human)	108
Q13303	Q13303	KCAB2_HUMAN	reviewed	Voltage-gated potassium channel subunit beta-2 (EC 1.1.1.-) (K(+) channel subunit beta-2) (Kv-beta-2) (hKvbeta2)	KCNAB2 KCNA2B KCNK2	Homo sapiens (Human)	367
Q9Y6N5	Q9Y6N5	SQOR_HUMAN	reviewed	Sulfide:quinone oxidoreductase, mitochondrial (SQOR) (EC 1.8.5.-) (Sulfide dehydrogenase-like) (Sulfide quinone oxidoreductase)	SQOR SQRDL CGI-44	Homo sapiens (Human)	450
P61601	P61601	NCALD_HUMAN	reviewed	Neurocalcin-delta	NCALD	Homo sapiens (Human)	193
P13284	P13284	GILT_HUMAN	reviewed	Gamma-interferon-inducible lysosomal thiol reductase (EC 1.8.-.-) (Gamma-interferon-inducible protein IP-30) (Legumaturain)	IFI30 GILT IP30	Homo sapiens (Human)	250
Q9BVK6	Q9BVK6	TMED9_HUMAN	reviewed	Transmembrane emp24 domain-containing protein 9 (GMP25) (Glycoprotein 25L2) (p24 family protein alpha-2) (p24alpha2) (p25)	TMED9 GP25L2	Homo sapiens (Human)	235
Q9H223	Q9H223	EHD4_HUMAN	reviewed	EH domain-containing protein 4 (Hepatocellular carcinoma-associated protein 10/11) (PAST homolog 4)	EHD4 HCA10 HCA11 PAST4 FKSG7	Homo sapiens (Human)	541
Q13287	Q13287	NMI_HUMAN	reviewed	N-myc-interactor (Nmi) (N-myc and STAT interactor)	NMI	Homo sapiens (Human)	307
Q9BY43	Q9BY43	CHM4A_HUMAN	reviewed	Charged multivesicular body protein 4a (Chromatin-modifying protein 4a) (CHMP4a) (SNF7 homolog associated with Alix-2) (SNF7-1) (hSnf-1) (Vacuolar protein sorting-associated protein 32-1) (Vps32-1) (hVps32-1)	CHMP4A C14orf123 SHAX2 CDA04 HSPC134	Homo sapiens (Human)	222
Q10589	Q10589	BST2_HUMAN	reviewed	Bone marrow stromal antigen 2 (BST-2) (HM1.24 antigen) (Tetherin) (CD antigen CD317)	BST2	Homo sapiens (Human)	180
Q96M29	Q96M29	TEKT5_HUMAN	reviewed	Tektin-5	TEKT5	Homo sapiens (Human)	485
Q9H3K6	Q9H3K6	BOLA2_HUMAN	reviewed	BolA-like protein 2	BOLA2 BOLA2A My016; BOLA2B	Homo sapiens (Human)	86
Q14318	Q14318	FKBP8_HUMAN	reviewed	Peptidyl-prolyl cis-trans isomerase FKBP8 (PPIase FKBP8) (EC 5.2.1.8) (38 kDa FK506-binding protein) (38 kDa FKBP) (FKBP-38) (hFKBP38) (FK506-binding protein 8) (FKBP-8) (FKBPR38) (Rotamase)	FKBP8 FKBP38	Homo sapiens (Human)	412
P62917	P62917	RL8_HUMAN	reviewed	60S ribosomal protein L8 (Large ribosomal subunit protein uL2)	RPL8	Homo sapiens (Human)	257
O76013	O76013	KRT36_HUMAN	reviewed	Keratin, type I cuticular Ha6 (Hair keratin, type I Ha6) (Keratin-36) (K36)	KRT36 HHA6 HKA6 KRTHA6	Homo sapiens (Human)	467
P49674	P49674	KC1E_HUMAN	reviewed	Casein kinase I isoform epsilon (CKI-epsilon) (CKIe) (EC 2.7.11.1)	CSNK1E	Homo sapiens (Human)	416
P49915	P49915	GUAA_HUMAN	reviewed	GMP synthase [glutamine-hydrolyzing] (EC 6.3.5.2) (GMP synthetase) (Glutamine amidotransferase)	GMPS	Homo sapiens (Human)	693
O15533	O15533	TPSN_HUMAN	reviewed	Tapasin (TPN) (TPSN) (NGS-17) (TAP-associated protein) (TAP-binding protein)	TAPBP NGS17 TAPA	Homo sapiens (Human)	448
P53990	P53990	IST1_HUMAN	reviewed	IST1 homolog (hIST1) (Putative MAPK-activating protein PM28)	IST1 KIAA0174	Homo sapiens (Human)	364
P0C881	P0C881	R10B1_HUMAN	reviewed	Radial spoke head 10 homolog B	RSPH10B	Homo sapiens (Human)	870
Q9UHB9	Q9UHB9	SRP68_HUMAN	reviewed	Signal recognition particle subunit SRP68 (SRP68) (Signal recognition particle 68 kDa protein)	SRP68	Homo sapiens (Human)	627
Q9BQ61	Q9BQ61	TRIR_HUMAN	reviewed	Telomerase RNA component interacting RNase (EC 3.1.13.-) (Exoribonuclease TRIR)	TRIR C19orf43	Homo sapiens (Human)	176
Q9BPU6	Q9BPU6	DPYL5_HUMAN	reviewed	Dihydropyrimidinase-related protein 5 (DRP-5) (CRMP3-associated molecule) (CRAM) (Collapsin response mediator protein 5) (CRMP-5) (UNC33-like phosphoprotein 6) (ULIP-6)	DPYSL5 CRMP5 ULIP6	Homo sapiens (Human)	564
Q9P0V9	Q9P0V9	SEP10_HUMAN	reviewed	Septin-10	SEPTIN10 SEPT10	Homo sapiens (Human)	454
P45984	P45984	MK09_HUMAN	reviewed	Mitogen-activated protein kinase 9 (MAP kinase 9) (MAPK 9) (EC 2.7.11.24) (JNK-55) (Stress-activated protein kinase 1a) (SAPK1a) (Stress-activated protein kinase JNK2) (c-Jun N-terminal kinase 2)	MAPK9 JNK2 PRKM9 SAPK1A	Homo sapiens (Human)	424
Q96RU3	Q96RU3	FNBP1_HUMAN	reviewed	Formin-binding protein 1 (Formin-binding protein 17) (hFBP17)	FNBP1 FBP17 KIAA0554	Homo sapiens (Human)	617
P42766	P42766	RL35_HUMAN	reviewed	60S ribosomal protein L35 (Large ribosomal subunit protein uL29)	RPL35	Homo sapiens (Human)	123
Q969T9	Q969T9	WBP2_HUMAN	reviewed	WW domain-binding protein 2 (WBP-2)	WBP2	Homo sapiens (Human)	261
Q7RTS7	Q7RTS7	K2C74_HUMAN	reviewed	Keratin, type II cytoskeletal 74 (Cytokeratin-74) (CK-74) (Keratin-5c) (K5C) (Keratin-74) (K74) (Type II inner root sheath-specific keratin-K6irs4) (Type-II keratin Kb37)	KRT74 K6IRS4 KB37 KRT5C KRT6IRS4	Homo sapiens (Human)	529
O95168	O95168	NDUB4_HUMAN	reviewed	NADH dehydrogenase [ubiquinone] 1 beta subcomplex subunit 4 (Complex I-B15) (CI-B15) (NADH-ubiquinone oxidoreductase B15 subunit)	NDUFB4	Homo sapiens (Human)	129
P0DPA2	P0DPA2	VSIG8_HUMAN	reviewed	V-set and immunoglobulin domain-containing protein 8	VSIG8 C1orf204	Homo sapiens (Human)	414
P40616	P40616	ARL1_HUMAN	reviewed	ADP-ribosylation factor-like protein 1	ARL1	Homo sapiens (Human)	181
Q8N766	Q8N766	EMC1_HUMAN	reviewed	ER membrane protein complex subunit 1	EMC1 KIAA0090 PSEC0263	Homo sapiens (Human)	993
Q969F9	Q969F9	HPS3_HUMAN	reviewed	Hermansky-Pudlak syndrome 3 protein	HPS3	Homo sapiens (Human)	1004
Q9Y5L4	Q9Y5L4	TIM13_HUMAN	reviewed	Mitochondrial import inner membrane translocase subunit Tim13	TIMM13 TIM13B TIMM13A TIMM13B	Homo sapiens (Human)	95
Q99623	Q99623	PHB2_HUMAN	reviewed	Prohibitin-2 (B-cell receptor-associated protein BAP37) (D-prohibitin) (Repressor of estrogen receptor activity)	PHB2 BAP REA	Homo sapiens (Human)	299
Q8N4F0	Q8N4F0	BPIB2_HUMAN	reviewed	BPI fold-containing family B member 2 (Bactericidal/permeability-increasing protein-like 1) (BPI-like 1) (Long palate, lung and nasal epithelium carcinoma-associated protein 2) (RYSR)	BPIFB2 BPIL1 C20orf184 LPLUNC2 UNQ2489/PRO5776	Homo sapiens (Human)	458
P52569	P52569	CTR2_HUMAN	reviewed	Cationic amino acid transporter 2 (CAT-2) (CAT2) (Low affinity cationic amino acid transporter 2) (Solute carrier family 7 member 2)	SLC7A2 ATRC2 CAT2	Homo sapiens (Human)	658
Q5T1J5	Q5T1J5	CHCH9_HUMAN	reviewed	Putative coiled-coil-helix-coiled-coil-helix domain-containing protein CHCHD2P9, mitochondrial (Coiled-coil-helix-coiled-coil-helix domain-containing 2 pseudogene 9)	CHCHD2P9 C9orf49 CHCHD9	Homo sapiens (Human)	151
A0A0C4DH55	A0A0C4DH55	KVD07_HUMAN	reviewed	Immunoglobulin kappa variable 3D-7	IGKV3D-7	Homo sapiens (Human)	119
Q8TC12	Q8TC12	RDH11_HUMAN	reviewed	Retinol dehydrogenase 11 (EC 1.1.1.300) (Androgen-regulated short-chain dehydrogenase/reductase 1) (HCV core-binding protein HCBP12) (Prostate short-chain dehydrogenase/reductase 1) (Retinal reductase 1) (RalR1) (Short chain dehydrogenase/reductase family 7C member 1)	RDH11 ARSDR1 PSDR1 SDR7C1 CGI-82	Homo sapiens (Human)	318
P00749	P00749	UROK_HUMAN	reviewed	Urokinase-type plasminogen activator (U-plasminogen activator) (uPA) (EC 3.4.21.73) [Cleaved into: Urokinase-type plasminogen activator long chain A; Urokinase-type plasminogen activator short chain A; Urokinase-type plasminogen activator chain B]	PLAU	Homo sapiens (Human)	431
P11908	P11908	PRPS2_HUMAN	reviewed	Ribose-phosphate pyrophosphokinase 2 (EC 2.7.6.1) (PPRibP) (Phosphoribosyl pyrophosphate synthase II) (PRS-II)	PRPS2	Homo sapiens (Human)	318
P34897	P34897	GLYM_HUMAN	reviewed	Serine hydroxymethyltransferase, mitochondrial (SHMT) (EC 2.1.2.1) (Glycine hydroxymethyltransferase) (Serine methylase)	SHMT2	Homo sapiens (Human)	504
P39019	P39019	RS19_HUMAN	reviewed	40S ribosomal protein S19 (Small ribosomal subunit protein eS19)	RPS19	Homo sapiens (Human)	145
D6RCP7	D6RCP7	U17LJ_HUMAN	reviewed	Ubiquitin carboxyl-terminal hydrolase 17-like protein 19 (EC 3.4.19.12)	USP17L19	Homo sapiens (Human)	530
Q5THK1	Q5THK1	PR14L_HUMAN	reviewed	Protein PRR14L (Proline rich 14-like protein)	PRR14L C22orf30	Homo sapiens (Human)	2151
P40145	P40145	ADCY8_HUMAN	reviewed	Adenylate cyclase type 8 (EC 4.6.1.1) (ATP pyrophosphate-lyase 8) (Adenylate cyclase type VIII) (Adenylyl cyclase 8) (AC8) (Ca(2+)/calmodulin-activated adenylyl cyclase)	ADCY8	Homo sapiens (Human)	1251
P53801	P53801	PTTG_HUMAN	reviewed	Pituitary tumor-transforming gene 1 protein-interacting protein (Pituitary tumor-transforming gene protein-binding factor) (PBF) (PTTG-binding factor)	PTTG1IP C21orf1 C21orf3	Homo sapiens (Human)	180
Q32MK0	Q32MK0	MYLK3_HUMAN	reviewed	Myosin light chain kinase 3 (EC 2.7.11.18) (Cardiac-MyBP-C-associated Ca/CaM kinase) (Cardiac-MLCK)	MYLK3 MLCK	Homo sapiens (Human)	819
P08729	P08729	K2C7_HUMAN	reviewed	Keratin, type II cytoskeletal 7 (Cytokeratin-7) (CK-7) (Keratin-7) (K7) (Sarcolectin) (Type-II keratin Kb7)	KRT7 SCL	Homo sapiens (Human)	469
P00750	P00750	TPA_HUMAN	reviewed	Tissue-type plasminogen activator (t-PA) (t-plasminogen activator) (tPA) (EC 3.4.21.68) (Alteplase) (Reteplase) [Cleaved into: Tissue-type plasminogen activator chain A; Tissue-type plasminogen activator chain B]	PLAT	Homo sapiens (Human)	562
Q14508	Q14508	WFDC2_HUMAN	reviewed	WAP four-disulfide core domain protein 2 (Epididymal secretory protein E4) (Major epididymis-specific protein E4) (Putative protease inhibitor WAP5)	WFDC2 HE4 WAP5	Homo sapiens (Human)	124
Q7Z3B4	Q7Z3B4	NUP54_HUMAN	reviewed	Nucleoporin p54 (54 kDa nucleoporin)	NUP54	Homo sapiens (Human)	507
Q6XZF7	Q6XZF7	DNMBP_HUMAN	reviewed	Dynamin-binding protein (Scaffold protein Tuba)	DNMBP ARHGEF36 KIAA1010 TUBA	Homo sapiens (Human)	1577
P49006	P49006	MRP_HUMAN	reviewed	MARCKS-related protein (MARCKS-like protein 1) (Macrophage myristoylated alanine-rich C kinase substrate) (Mac-MARCKS) (MacMARCKS)	MARCKSL1 MLP MRP	Homo sapiens (Human)	195
Q9NSK0	Q9NSK0	KLC4_HUMAN	reviewed	Kinesin light chain 4 (KLC 4) (Kinesin-like protein 8)	KLC4 KNSL8	Homo sapiens (Human)	619
P54105	P54105	ICLN_HUMAN	reviewed	Methylosome subunit pICln (Chloride channel, nucleotide sensitive 1A) (Chloride conductance regulatory protein ICln) (I(Cln)) (Chloride ion current inducer protein) (ClCI) (Reticulocyte pICln)	CLNS1A CLCI ICLN	Homo sapiens (Human)	237
P78509	P78509	RELN_HUMAN	reviewed	Reelin (EC 3.4.21.-)	RELN	Homo sapiens (Human)	3460
O00567	O00567	NOP56_HUMAN	reviewed	Nucleolar protein 56 (Nucleolar protein 5A)	NOP56 NOL5A	Homo sapiens (Human)	594
Q9NX95	Q9NX95	SYBU_HUMAN	reviewed	Syntabulin (Golgi-localized syntaphilin-related protein) (Syntaxin-1-binding protein)	SYBU GOLSYN KIAA1472	Homo sapiens (Human)	663
Q9Y2Q5	Q9Y2Q5	LTOR2_HUMAN	reviewed	Ragulator complex protein LAMTOR2 (Endosomal adaptor protein p14) (Late endosomal/lysosomal Mp1-interacting protein) (Late endosomal/lysosomal adaptor and MAPK and MTOR activator 2) (Mitogen-activated protein-binding protein-interacting protein) (MAPBP-interacting protein) (Roadblock domain-containing protein 3)	LAMTOR2 MAPBPIP ROBLD3 HSPC003	Homo sapiens (Human)	125
O76021	O76021	RL1D1_HUMAN	reviewed	Ribosomal L1 domain-containing protein 1 (CATX-11) (Cellular senescence-inhibited gene protein) (Protein PBK1)	RSL1D1 CATX11 CSIG PBK1 L12	Homo sapiens (Human)	490
P63027	P63027	VAMP2_HUMAN	reviewed	Vesicle-associated membrane protein 2 (VAMP-2) (Synaptobrevin-2)	VAMP2 SYB2	Homo sapiens (Human)	116
Q9Y2Y8	Q9Y2Y8	PRG3_HUMAN	reviewed	Proteoglycan 3 (Eosinophil major basic protein homolog) (Prepro-major basic protein homolog) (Prepro-MBPH)	PRG3 MBPH UNQ486/PRO1002	Homo sapiens (Human)	225
Q9NNX1	Q9NNX1	TUFT1_HUMAN	reviewed	Tuftelin	TUFT1	Homo sapiens (Human)	390
P33121	P33121	ACSL1_HUMAN	reviewed	Long-chain-fatty-acid--CoA ligase 1 (EC 6.2.1.3) (Acyl-CoA synthetase 1) (ACS1) (Arachidonate--CoA ligase) (EC 6.2.1.15) (Long-chain acyl-CoA synthetase 1) (LACS 1) (Long-chain acyl-CoA synthetase 2) (LACS 2) (Long-chain fatty acid-CoA ligase 2) (Palmitoyl-CoA ligase 1) (Palmitoyl-CoA ligase 2) (Phytanate--CoA ligase) (EC 6.2.1.24)	ACSL1 FACL1 FACL2 LACS LACS1 LACS2	Homo sapiens (Human)	698
Q9Y5S9	Q9Y5S9	RBM8A_HUMAN	reviewed	RNA-binding protein 8A (Binder of OVCA1-1) (BOV-1) (RNA-binding motif protein 8A) (RNA-binding protein Y14) (Ribonucleoprotein RBM8A)	RBM8A RBM8 HSPC114 MDS014	Homo sapiens (Human)	174
Q9Y6H1	Q9Y6H1	CHCH2_HUMAN	reviewed	Coiled-coil-helix-coiled-coil-helix domain-containing protein 2 (Aging-associated gene 10 protein) (HCV NS2 trans-regulated protein) (NS2TP)	CHCHD2 C7orf17 AAG10	Homo sapiens (Human)	151
O00115	O00115	DNS2A_HUMAN	reviewed	Deoxyribonuclease-2-alpha (EC 3.1.22.1) (Acid DNase) (Deoxyribonuclease II alpha) (DNase II alpha) (Lysosomal DNase II) (R31240_2)	DNASE2 DNASE2A DNL2	Homo sapiens (Human)	360
Q6ZRP7	Q6ZRP7	QSOX2_HUMAN	reviewed	Sulfhydryl oxidase 2 (EC 1.8.3.2) (Neuroblastoma-derived sulfhydryl oxidase) (Quiescin Q6-like protein 1)	QSOX2 QSCN6L1 SOXN	Homo sapiens (Human)	698
Q15041	Q15041	AR6P1_HUMAN	reviewed	ADP-ribosylation factor-like protein 6-interacting protein 1 (ARL-6-interacting protein 1) (Aip-1) (Apoptotic regulator in the membrane of the endoplasmic reticulum)	ARL6IP1 ARL6IP ARMER KIAA0069	Homo sapiens (Human)	203
Q8IZV5	Q8IZV5	RDH10_HUMAN	reviewed	Retinol dehydrogenase 10 (EC 1.1.1.300) (Short chain dehydrogenase/reductase family 16C member 4)	RDH10 SDR16C4 UNQ9375/PRO34191	Homo sapiens (Human)	341
Q92930	Q92930	RAB8B_HUMAN	reviewed	Ras-related protein Rab-8B	RAB8B	Homo sapiens (Human)	207
P49755	P49755	TMEDA_HUMAN	reviewed	Transmembrane emp24 domain-containing protein 10 (21 kDa transmembrane-trafficking protein) (S31III125) (S31I125) (Tmp-21-I) (Transmembrane protein Tmp21) (p23) (p24 family protein delta-1) (p24delta1) (p24delta)	TMED10 TMP21	Homo sapiens (Human)	219
Q9BPW8	Q9BPW8	NIPS1_HUMAN	reviewed	Protein NipSnap homolog 1 (NipSnap1)	NIPSNAP1	Homo sapiens (Human)	284
Q8NEZ3	Q8NEZ3	WDR19_HUMAN	reviewed	WD repeat-containing protein 19 (Intraflagellar transport 144 homolog)	WDR19 IFT144 KIAA1638	Homo sapiens (Human)	1342
P09455	P09455	RET1_HUMAN	reviewed	Retinol-binding protein 1 (Cellular retinol-binding protein) (CRBP) (Cellular retinol-binding protein I) (CRBP-I)	RBP1 CRBP1	Homo sapiens (Human)	135
Q5THJ4	Q5THJ4	VP13D_HUMAN	reviewed	Vacuolar protein sorting-associated protein 13D	VPS13D KIAA0453	Homo sapiens (Human)	4388
Q15418	Q15418	KS6A1_HUMAN	reviewed	Ribosomal protein S6 kinase alpha-1 (S6K-alpha-1) (EC 2.7.11.1) (90 kDa ribosomal protein S6 kinase 1) (p90-RSK 1) (p90RSK1) (p90S6K) (MAP kinase-activated protein kinase 1a) (MAPK-activated protein kinase 1a) (MAPKAP kinase 1a) (MAPKAPK-1a) (Ribosomal S6 kinase 1) (RSK-1)	RPS6KA1 MAPKAPK1A RSK1	Homo sapiens (Human)	735
Q9BT09	Q9BT09	CNPY3_HUMAN	reviewed	Protein canopy homolog 3 (CTG repeat protein 4a) (Expanded repeat-domain protein CAG/CTG 5) (Protein associated with TLR4) (Trinucleotide repeat-containing gene 5 protein)	CNPY3 CTG4A ERDA5 PRAT4A TNRC5 HSPC084 UNQ1934/PRO4409	Homo sapiens (Human)	278
Q6X4U4	Q6X4U4	SOSD1_HUMAN	reviewed	Sclerostin domain-containing protein 1 (Ectodermal BMP inhibitor) (Ectodin) (Uterine sensitization-associated gene 1 protein) (USAG-1)	SOSTDC1 USAG1 CDA019	Homo sapiens (Human)	206
Q01085	Q01085	TIAR_HUMAN	reviewed	Nucleolysin TIAR (TIA-1-related protein)	TIAL1	Homo sapiens (Human)	375
P42224	P42224	STAT1_HUMAN	reviewed	Signal transducer and activator of transcription 1-alpha/beta (Transcription factor ISGF-3 components p91/p84)	STAT1	Homo sapiens (Human)	750
P46734	P46734	MP2K3_HUMAN	reviewed	Dual specificity mitogen-activated protein kinase kinase 3 (MAP kinase kinase 3) (MAPKK 3) (EC 2.7.12.2) (MAPK/ERK kinase 3) (MEK 3) (Stress-activated protein kinase kinase 2) (SAPK kinase 2) (SAPKK-2) (SAPKK2)	MAP2K3 MEK3 MKK3 PRKMK3 SKK2	Homo sapiens (Human)	347
Q02543	Q02543	RL18A_HUMAN	reviewed	60S ribosomal protein L18a (Large ribosomal subunit protein eL20)	RPL18A	Homo sapiens (Human)	176
P17302	P17302	CXA1_HUMAN	reviewed	Gap junction alpha-1 protein (Connexin-43) (Cx43) (Gap junction 43 kDa heart protein)	GJA1 GJAL	Homo sapiens (Human)	382
Q96RS6	Q96RS6	NUDC1_HUMAN	reviewed	NudC domain-containing protein 1 (Chronic myelogenous leukemia tumor antigen 66) (Tumor antigen CML66)	NUDCD1 CML66	Homo sapiens (Human)	583
Q06136	Q06136	KDSR_HUMAN	reviewed	3-ketodihydrosphingosine reductase (KDS reductase) (EC 1.1.1.102) (3-dehydrosphinganine reductase) (Follicular variant translocation protein 1) (FVT-1) (Short chain dehydrogenase/reductase family 35C member 1)	KDSR FVT1 SDR35C1	Homo sapiens (Human)	332
P13928	P13928	ANXA8_HUMAN	reviewed	Annexin A8 (Annexin VIII) (Annexin-8) (Vascular anticoagulant-beta) (VAC-beta)	ANXA8 ANX8	Homo sapiens (Human)	327
Q96S38	Q96S38	KS6C1_HUMAN	reviewed	Ribosomal protein S6 kinase delta-1 (S6K-delta-1) (EC 2.7.11.1) (52 kDa ribosomal protein S6 kinase) (Ribosomal S6 kinase-like protein with two PSK domains 118 kDa protein) (SPHK1-binding protein)	RPS6KC1 RPK118	Homo sapiens (Human)	1066
Q9Y512	Q9Y512	SAM50_HUMAN	reviewed	Sorting and assembly machinery component 50 homolog (Transformation-related gene 3 protein) (TRG-3)	SAMM50 SAM50 CGI-51 TRG3	Homo sapiens (Human)	469
Q14435	Q14435	GALT3_HUMAN	reviewed	Polypeptide N-acetylgalactosaminyltransferase 3 (EC 2.4.1.41) (Polypeptide GalNAc transferase 3) (GalNAc-T3) (pp-GaNTase 3) (Protein-UDP acetylgalactosaminyltransferase 3) (UDP-GalNAc:polypeptide N-acetylgalactosaminyltransferase 3)	GALNT3	Homo sapiens (Human)	633
P98194	P98194	AT2C1_HUMAN	reviewed	Calcium-transporting ATPase type 2C member 1 (ATPase 2C1) (EC 7.2.2.10) (ATP-dependent Ca(2+) pump PMR1)	ATP2C1 KIAA1347 PMR1L HUSSY-28	Homo sapiens (Human)	919
Q7RTZ2	Q7RTZ2	U17L1_HUMAN	reviewed	Ubiquitin carboxyl-terminal hydrolase 17-like protein 1 (EC 3.4.19.12) (Deubiquitinating enzyme 17-like protein 1) (Ubiquitin thioesterase 17-like protein 1) (Ubiquitin-specific-processing protease 17-like protein 1)	USP17L1 USP17L USP17L1P	Homo sapiens (Human)	530
P62244	P62244	RS15A_HUMAN	reviewed	40S ribosomal protein S15a (Small ribosomal subunit protein uS8)	RPS15A OK/SW-cl.82	Homo sapiens (Human)	130
O14513	O14513	NCKP5_HUMAN	reviewed	Nck-associated protein 5 (NAP-5) (Peripheral clock protein)	NCKAP5 ERIH NAP5	Homo sapiens (Human)	1909
Q8IX12	Q8IX12	CCAR1_HUMAN	reviewed	Cell division cycle and apoptosis regulator protein 1 (Cell cycle and apoptosis regulatory protein 1) (CARP-1) (Death inducer with SAP domain)	CCAR1 CARP1 DIS	Homo sapiens (Human)	1150
Q16666	Q16666	IF16_HUMAN	reviewed	Gamma-interferon-inducible protein 16 (Ifi-16) (Interferon-inducible myeloid differentiation transcriptional activator)	IFI16 IFNGIP1	Homo sapiens (Human)	785
P06865	P06865	HEXA_HUMAN	reviewed	Beta-hexosaminidase subunit alpha (EC 3.2.1.52) (Beta-N-acetylhexosaminidase subunit alpha) (Hexosaminidase subunit A) (N-acetyl-beta-glucosaminidase subunit alpha)	HEXA	Homo sapiens (Human)	529
Q6IA86	Q6IA86	ELP2_HUMAN	reviewed	Elongator complex protein 2 (ELP2) (SHINC-2) (STAT3-interacting protein 1) (StIP1)	ELP2 STATIP1	Homo sapiens (Human)	826
Q9UQB8	Q9UQB8	BAIP2_HUMAN	reviewed	Brain-specific angiogenesis inhibitor 1-associated protein 2 (BAI-associated protein 2) (BAI1-associated protein 2) (Protein BAP2) (Fas ligand-associated factor 3) (FLAF3) (Insulin receptor substrate p53/p58) (IRS-58) (IRSp53/58) (Insulin receptor substrate protein of 53 kDa) (IRSp53) (Insulin receptor substrate p53)	BAIAP2	Homo sapiens (Human)	552
Q96J94	Q96J94	PIWL1_HUMAN	reviewed	Piwi-like protein 1 (EC 3.1.26.-)	PIWIL1 HIWI	Homo sapiens (Human)	861
O75146	O75146	HIP1R_HUMAN	reviewed	Huntingtin-interacting protein 1-related protein (HIP1-related protein) (Huntingtin-interacting protein 12) (HIP-12)	HIP1R HIP12 KIAA0655	Homo sapiens (Human)	1068
Q8WVQ1	Q8WVQ1	CANT1_HUMAN	reviewed	Soluble calcium-activated nucleotidase 1 (SCAN-1) (EC 3.6.1.6) (Apyrase homolog) (Putative MAPK-activating protein PM09) (Putative NF-kappa-B-activating protein 107)	CANT1 SHAPY	Homo sapiens (Human)	401
Q9UKR5	Q9UKR5	ERG28_HUMAN	reviewed	Ergosterol biosynthetic protein 28 homolog	ERG28 C14orf1 AD-011 HSPC288 x0006	Homo sapiens (Human)	140
P06899	P06899	H2B1J_HUMAN	reviewed	Histone H2B type 1-J (Histone H2B.1) (Histone H2B.r) (H2B/r)	H2BC11 H2BFR HIST1H2BJ	Homo sapiens (Human)	126
Q14108	Q14108	SCRB2_HUMAN	reviewed	Lysosome membrane protein 2 (85 kDa lysosomal membrane sialoglycoprotein) (LGP85) (CD36 antigen-like 2) (Lysosome membrane protein II) (LIMP II) (Scavenger receptor class B member 2) (CD antigen CD36)	SCARB2 CD36L2 LIMP2 LIMPII	Homo sapiens (Human)	478
Q9H3N1	Q9H3N1	TMX1_HUMAN	reviewed	Thioredoxin-related transmembrane protein 1 (Thioredoxin domain-containing protein 1) (Transmembrane Trx-related protein)	TMX1 TMX TXNDC TXNDC1 PSEC0085 UNQ235/PRO268	Homo sapiens (Human)	280
Q15759	Q15759	MK11_HUMAN	reviewed	Mitogen-activated protein kinase 11 (MAP kinase 11) (MAPK 11) (EC 2.7.11.24) (Mitogen-activated protein kinase p38 beta) (MAP kinase p38 beta) (p38b) (Stress-activated protein kinase 2b) (SAPK2b) (p38-2)	MAPK11 PRKM11 SAPK2 SAPK2B	Homo sapiens (Human)	364
Q96QR8	Q96QR8	PURB_HUMAN	reviewed	Transcriptional activator protein Pur-beta (Purine-rich element-binding protein B)	PURB	Homo sapiens (Human)	312
O94874	O94874	UFL1_HUMAN	reviewed	E3 UFM1-protein ligase 1 (EC 2.3.2.-) (E3 UFM1-protein transferase 1) (Multiple alpha-helix protein located at ER) (Novel LZAP-binding protein) (Regulator of C53/LZAP and DDRGK1)	UFL1 KIAA0776 MAXER NLBP RCAD	Homo sapiens (Human)	794
P25942	P25942	TNR5_HUMAN	reviewed	Tumor necrosis factor receptor superfamily member 5 (B-cell surface antigen CD40) (Bp50) (CD40L receptor) (CDw40) (CD antigen CD40)	CD40 TNFRSF5	Homo sapiens (Human)	277
Q15382	Q15382	RHEB_HUMAN	reviewed	GTP-binding protein Rheb (Ras homolog enriched in brain)	RHEB RHEB2	Homo sapiens (Human)	184
Q9UBS4	Q9UBS4	DJB11_HUMAN	reviewed	DnaJ homolog subfamily B member 11 (APOBEC1-binding protein 2) (ABBP-2) (DnaJ protein homolog 9) (ER-associated DNAJ) (ER-associated Hsp40 co-chaperone) (Endoplasmic reticulum DNA J domain-containing protein 3) (ER-resident protein ERdj3) (ERdj3) (ERj3p) (HEDJ) (Human DnaJ protein 9) (hDj-9) (PWP1-interacting protein 4)	DNAJB11 EDJ ERJ3 HDJ9 PSEC0121 UNQ537/PRO1080	Homo sapiens (Human)	358
P46013	P46013	KI67_HUMAN	reviewed	Proliferation marker protein Ki-67 (Antigen identified by monoclonal antibody Ki-67) (Antigen KI-67) (Antigen Ki67)	MKI67	Homo sapiens (Human)	3256
B2RC85	B2RC85	R10B2_HUMAN	reviewed	Radial spoke head 10 homolog B2	RSPH10B2	Homo sapiens (Human)	870
Q9NWS8	Q9NWS8	RMND1_HUMAN	reviewed	Required for meiotic nuclear division protein 1 homolog	RMND1 C6orf96	Homo sapiens (Human)	449
P12821	P12821	ACE_HUMAN	reviewed	Angiotensin-converting enzyme (ACE) (EC 3.2.1.-) (EC 3.4.15.1) (Dipeptidyl carboxypeptidase I) (Kininase II) (CD antigen CD143) [Cleaved into: Angiotensin-converting enzyme, soluble form]	ACE DCP DCP1	Homo sapiens (Human)	1306
O75746	O75746	CMC1_HUMAN	reviewed	Calcium-binding mitochondrial carrier protein Aralar1 (Mitochondrial aspartate glutamate carrier 1) (Solute carrier family 25 member 12)	SLC25A12 ARALAR1	Homo sapiens (Human)	678
Q14CN4	Q14CN4	K2C72_HUMAN	reviewed	Keratin, type II cytoskeletal 72 (Cytokeratin-72) (CK-72) (Keratin-72) (K72) (Type II inner root sheath-specific keratin-K6irs2) (Type-II keratin Kb35)	KRT72 K6IRS2 KB35 KRT6 KRT6IRS2	Homo sapiens (Human)	511
Q8IUD2	Q8IUD2	RB6I2_HUMAN	reviewed	ELKS/Rab6-interacting/CAST family member 1 (ERC-1) (Rab6-interacting protein 2)	ERC1 ELKS KIAA1081 RAB6IP2	Homo sapiens (Human)	1116
Q9Y3Q3	Q9Y3Q3	TMED3_HUMAN	reviewed	Transmembrane emp24 domain-containing protein 3 (Membrane protein p24B) (p24 family protein gamma-4) (p24gamma4) (p26)	TMED3 C15orf22 UNQ5357/PRO1078	Homo sapiens (Human)	217
Q14457	Q14457	BECN1_HUMAN	reviewed	Beclin-1 (Coiled-coil myosin-like BCL2-interacting protein) (Protein GT197) [Cleaved into: Beclin-1-C 35 kDa; Beclin-1-C 37 kDa]	BECN1 GT197	Homo sapiens (Human)	450
Q149N8	Q149N8	SHPRH_HUMAN	reviewed	E3 ubiquitin-protein ligase SHPRH (EC 2.3.2.27) (EC 3.6.4.-) (RING-type E3 ubiquitin transferase SHPRH) (SNF2, histone-linker, PHD and RING finger domain-containing helicase)	SHPRH KIAA2023	Homo sapiens (Human)	1683
O14949	O14949	QCR8_HUMAN	reviewed	Cytochrome b-c1 complex subunit 8 (Complex III subunit 8) (Complex III subunit VIII) (Ubiquinol-cytochrome c reductase complex 9.5 kDa protein) (Ubiquinol-cytochrome c reductase complex ubiquinone-binding protein QP-C)	UQCRQ	Homo sapiens (Human)	82
O00148	O00148	DX39A_HUMAN	reviewed	ATP-dependent RNA helicase DDX39A (EC 3.6.4.13) (DEAD box protein 39) (Nuclear RNA helicase URH49)	DDX39A DDX39	Homo sapiens (Human)	427
Q2M2H8	Q2M2H8	MGAL_HUMAN	reviewed	Probable maltase-glucoamylase 2 (Maltase-glucoamylase (alpha-glucosidase) pseudogene) [Includes: Glucoamylase (EC 3.2.1.3) (Glucan 1,4-alpha-glucosidase)]	MGAM2	Homo sapiens (Human)	2515
Q6YN16	Q6YN16	HSDL2_HUMAN	reviewed	Hydroxysteroid dehydrogenase-like protein 2 (EC 1.-.-.-) (Short chain dehydrogenase/reductase family 13C member 1)	HSDL2 C9orf99 SDR13C1	Homo sapiens (Human)	418
P78330	P78330	SERB_HUMAN	reviewed	Phosphoserine phosphatase (PSP) (PSPase) (EC 3.1.3.3) (L-3-phosphoserine phosphatase) (O-phosphoserine phosphohydrolase)	PSPH	Homo sapiens (Human)	225
Q9BXP5	Q9BXP5	SRRT_HUMAN	reviewed	Serrate RNA effector molecule homolog (Arsenite-resistance protein 2)	SRRT ARS2 ASR2	Homo sapiens (Human)	876
Q9Y2Z4	Q9Y2Z4	SYYM_HUMAN	reviewed	Tyrosine--tRNA ligase, mitochondrial (EC 6.1.1.1) (Tyrosyl-tRNA synthetase) (TyrRS)	YARS2 CGI-04	Homo sapiens (Human)	477
Q9NT62	Q9NT62	ATG3_HUMAN	reviewed	Ubiquitin-like-conjugating enzyme ATG3 (EC 2.3.2.-) (Autophagy-related protein 3) (APG3-like) (hApg3) (Protein PC3-96)	ATG3 APG3 APG3L	Homo sapiens (Human)	314
Q9BTW9	Q9BTW9	TBCD_HUMAN	reviewed	Tubulin-specific chaperone D (Beta-tubulin cofactor D) (tfcD) (SSD-1) (Tubulin-folding cofactor D)	TBCD KIAA0988 SSD1 TFCD PP1096	Homo sapiens (Human)	1192
Q02809	Q02809	PLOD1_HUMAN	reviewed	Procollagen-lysine,2-oxoglutarate 5-dioxygenase 1 (EC 1.14.11.4) (Lysyl hydroxylase 1) (LH1)	PLOD1 LLH PLOD	Homo sapiens (Human)	727
Q9P0J0	Q9P0J0	NDUAD_HUMAN	reviewed	NADH dehydrogenase [ubiquinone] 1 alpha subcomplex subunit 13 (Cell death regulatory protein GRIM-19) (Complex I-B16.6) (CI-B16.6) (Gene associated with retinoic and interferon-induced mortality 19 protein) (GRIM-19) (Gene associated with retinoic and IFN-induced mortality 19 protein) (NADH-ubiquinone oxidoreductase B16.6 subunit)	NDUFA13 GRIM19 CDA016 CGI-39	Homo sapiens (Human)	144
P21397	P21397	AOFA_HUMAN	reviewed	Amine oxidase [flavin-containing] A (EC 1.4.3.4) (Monoamine oxidase type A) (MAO-A)	MAOA	Homo sapiens (Human)	527
O14561	O14561	ACPM_HUMAN	reviewed	Acyl carrier protein, mitochondrial (ACP) (CI-SDAP) (NADH-ubiquinone oxidoreductase 9.6 kDa subunit)	NDUFAB1	Homo sapiens (Human)	156
Q9HAB8	Q9HAB8	PPCS_HUMAN	reviewed	Phosphopantothenate--cysteine ligase (EC 6.3.2.51) (Phosphopantothenoylcysteine synthetase) (PPC synthetase)	PPCS COAB	Homo sapiens (Human)	311
Q9NQX3	Q9NQX3	GEPH_HUMAN	reviewed	Gephyrin [Includes: Molybdopterin adenylyltransferase (MPT adenylyltransferase) (EC 2.7.7.75) (Domain G); Molybdopterin molybdenumtransferase (MPT Mo-transferase) (EC 2.10.1.1) (Domain E)]	GPHN GPH KIAA1385	Homo sapiens (Human)	736
P55084	P55084	ECHB_HUMAN	reviewed	Trifunctional enzyme subunit beta, mitochondrial (TP-beta) [Includes: 3-ketoacyl-CoA thiolase (EC 2.3.1.155) (EC 2.3.1.16) (Acetyl-CoA acyltransferase) (Beta-ketothiolase)]	HADHB MSTP029	Homo sapiens (Human)	474
Q32P28	Q32P28	P3H1_HUMAN	reviewed	Prolyl 3-hydroxylase 1 (EC 1.14.11.7) (Growth suppressor 1) (Leucine- and proline-enriched proteoglycan 1) (Leprecan-1)	P3H1 GROS1 LEPRE1 PSEC0109	Homo sapiens (Human)	736
Q9NZI6	Q9NZI6	TF2L1_HUMAN	reviewed	Transcription factor CP2-like protein 1 (CP2-related transcriptional repressor 1) (CRTR-1) (Transcription factor LBP-9)	TFCP2L1 CRTR1 LBP9	Homo sapiens (Human)	479
Q96QD8	Q96QD8	S38A2_HUMAN	reviewed	Sodium-coupled neutral amino acid transporter 2 (Amino acid transporter A2) (Protein 40-9-1) (Solute carrier family 38 member 2) (System A amino acid transporter 2) (System A transporter 1) (System N amino acid transporter 2)	SLC38A2 ATA2 KIAA1382 SAT2 SNAT2	Homo sapiens (Human)	506
P67812	P67812	SC11A_HUMAN	reviewed	Signal peptidase complex catalytic subunit SEC11A (EC 3.4.21.89) (Endopeptidase SP18) (Microsomal signal peptidase 18 kDa subunit) (SPase 18 kDa subunit) (SEC11 homolog A) (SEC11-like protein 1) (SPC18)	SEC11A SEC11L1 SPC18 SPCS4A	Homo sapiens (Human)	179
Q5VZM2	Q5VZM2	RRAGB_HUMAN	reviewed	Ras-related GTP-binding protein B (Rag B) (RagB)	RRAGB	Homo sapiens (Human)	374
P11215	P11215	ITAM_HUMAN	reviewed	Integrin alpha-M (CD11 antigen-like family member B) (CR-3 alpha chain) (Cell surface glycoprotein MAC-1 subunit alpha) (Leukocyte adhesion receptor MO1) (Neutrophil adherence receptor) (CD antigen CD11b)	ITGAM CD11B CR3A	Homo sapiens (Human)	1152
Q15018	Q15018	ABRX2_HUMAN	reviewed	BRISC complex subunit Abraxas 2 (Abraxas brother protein 1) (Protein FAM175B)	ABRAXAS2 ABRO1 FAM175B KIAA0157	Homo sapiens (Human)	415
Q5TZA2	Q5TZA2	CROCC_HUMAN	reviewed	Rootletin (Ciliary rootlet coiled-coil protein)	CROCC KIAA0445	Homo sapiens (Human)	2017
Q3SY69	Q3SY69	AL1L2_HUMAN	reviewed	Mitochondrial 10-formyltetrahydrofolate dehydrogenase (Mitochondrial 10-FTHFDH) (mtFDH) (EC 1.5.1.6) (Aldehyde dehydrogenase family 1 member L2)	ALDH1L2	Homo sapiens (Human)	923
Q9NZ45	Q9NZ45	CISD1_HUMAN	reviewed	CDGSH iron-sulfur domain-containing protein 1 (MitoNEET)	CISD1 C10orf70 ZCD1 MDS029	Homo sapiens (Human)	108
Q8NBJ5	Q8NBJ5	GT251_HUMAN	reviewed	Procollagen galactosyltransferase 1 (EC 2.4.1.50) (Collagen beta(1-O)galactosyltransferase 1) (ColGalT 1) (Glycosyltransferase 25 family member 1) (Hydroxylysine galactosyltransferase 1)	COLGALT1 GLT25D1 PSEC0241	Homo sapiens (Human)	622
P52655	P52655	TF2AA_HUMAN	reviewed	Transcription initiation factor IIA subunit 1 (General transcription factor IIA subunit 1) (TFIIAL) (Transcription initiation factor TFIIA 42 kDa subunit) (TFIIA-42) [Cleaved into: Transcription initiation factor IIA alpha chain (TFIIA p35 subunit); Transcription initiation factor IIA beta chain (TFIIA p19 subunit)]	GTF2A1 TF2A1	Homo sapiens (Human)	376
Q6NZY4	Q6NZY4	ZCHC8_HUMAN	reviewed	Zinc finger CCHC domain-containing protein 8 (TRAMP-like complex RNA-binding factor ZCCHC8)	ZCCHC8	Homo sapiens (Human)	707
C9JPN9	C9JPN9	UL17C_HUMAN	reviewed	Ubiquitin carboxyl-terminal hydrolase 17-like protein 12 (EC 3.4.19.12)	USP17L12	Homo sapiens (Human)	530
P10515	P10515	ODP2_HUMAN	reviewed	Dihydrolipoyllysine-residue acetyltransferase component of pyruvate dehydrogenase complex, mitochondrial (EC 2.3.1.12) (70 kDa mitochondrial autoantigen of primary biliary cirrhosis) (PBC) (Dihydrolipoamide acetyltransferase component of pyruvate dehydrogenase complex) (M2 antigen complex 70 kDa subunit) (Pyruvate dehydrogenase complex component E2) (PDC-E2) (PDCE2)	DLAT DLTA	Homo sapiens (Human)	647
Q96I99	Q96I99	SUCB2_HUMAN	reviewed	Succinate--CoA ligase [GDP-forming] subunit beta, mitochondrial (EC 6.2.1.4) (GTP-specific succinyl-CoA synthetase subunit beta) (G-SCS) (GTPSCS) (Succinyl-CoA synthetase beta-G chain) (SCS-betaG)	SUCLG2	Homo sapiens (Human)	432
O43324	O43324	MCA3_HUMAN	reviewed	Eukaryotic translation elongation factor 1 epsilon-1 (Aminoacyl tRNA synthetase complex-interacting multifunctional protein 3) (Elongation factor p18) (Multisynthase complex auxiliary component p18)	EEF1E1 AIMP3 P18	Homo sapiens (Human)	174
Q9H0U3	Q9H0U3	MAGT1_HUMAN	reviewed	Magnesium transporter protein 1 (MagT1) (Dolichyl-diphosphooligosaccharide--protein glycosyltransferase subunit MAGT1) (Oligosaccharyl transferase subunit MAGT1) (Implantation-associated protein) (IAP)	MAGT1 IAG2 PSEC0084 UNQ628/PRO1244	Homo sapiens (Human)	335
Q2TAY7	Q2TAY7	SMU1_HUMAN	reviewed	WD40 repeat-containing protein SMU1 (Smu-1 suppressor of mec-8 and unc-52 protein homolog) [Cleaved into: WD40 repeat-containing protein SMU1, N-terminally processed]	SMU1	Homo sapiens (Human)	513
P51553	P51553	IDH3G_HUMAN	reviewed	Isocitrate dehydrogenase [NAD] subunit gamma, mitochondrial (Isocitric dehydrogenase subunit gamma) (NAD(+)-specific ICDH subunit gamma)	IDH3G	Homo sapiens (Human)	393
P57729	P57729	RAB38_HUMAN	reviewed	Ras-related protein Rab-38 (Melanoma antigen NY-MEL-1)	RAB38	Homo sapiens (Human)	211
Q9BQE5	Q9BQE5	APOL2_HUMAN	reviewed	Apolipoprotein L2 (Apolipoprotein L-II) (ApoL-II)	APOL2	Homo sapiens (Human)	337
P01717	P01717	LV325_HUMAN	reviewed	Immunoglobulin lambda variable 3-25 (Ig lambda chain V-IV region Hil)	IGLV3-25	Homo sapiens (Human)	112
Q9UGP8	Q9UGP8	SEC63_HUMAN	reviewed	Translocation protein SEC63 homolog	SEC63 SEC63L	Homo sapiens (Human)	760
O60907	O60907	TBL1X_HUMAN	reviewed	F-box-like/WD repeat-containing protein TBL1X (SMAP55) (Transducin beta-like protein 1X) (Transducin-beta-like protein 1, X-linked)	TBL1X TBL1	Homo sapiens (Human)	577
Q3B8N2	Q3B8N2	LEG9B_HUMAN	reviewed	Galectin-9B (Gal-9B) (Galectin-9-like protein A)	LGALS9B	Homo sapiens (Human)	356
Q9H845	Q9H845	ACAD9_HUMAN	reviewed	Complex I assembly factor ACAD9, mitochondrial (Acyl-CoA dehydrogenase family member 9) (ACAD-9) (EC 1.3.8.-)	ACAD9	Homo sapiens (Human)	621
Q13636	Q13636	RAB31_HUMAN	reviewed	Ras-related protein Rab-31 (Ras-related protein Rab-22B)	RAB31 RAB22B	Homo sapiens (Human)	194
P01762	P01762	HV311_HUMAN	reviewed	Immunoglobulin heavy variable 3-11 (Ig heavy chain V-III region TRO)	IGHV3-11	Homo sapiens (Human)	117
P25025	P25025	CXCR2_HUMAN	reviewed	C-X-C chemokine receptor type 2 (CXC-R2) (CXCR-2) (CDw128b) (GRO/MGSA receptor) (High affinity interleukin-8 receptor B) (IL-8R B) (IL-8 receptor type 2) (CD antigen CD182)	CXCR2 IL8RB	Homo sapiens (Human)	360
Q6UXH1	Q6UXH1	CREL2_HUMAN	reviewed	Protein disulfide isomerase CRELD2 (EC 5.3.4.1) (Cysteine-rich with EGF-like domain protein 2)	CRELD2 UNQ185/PRO211	Homo sapiens (Human)	353
O15264	O15264	MK13_HUMAN	reviewed	Mitogen-activated protein kinase 13 (MAP kinase 13) (MAPK 13) (EC 2.7.11.24) (Mitogen-activated protein kinase p38 delta) (MAP kinase p38 delta) (Stress-activated protein kinase 4)	MAPK13 PRKM13 SAPK4	Homo sapiens (Human)	365
P42677	P42677	RS27_HUMAN	reviewed	40S ribosomal protein S27 (Metallopan-stimulin 1) (MPS-1) (Small ribosomal subunit protein eS27)	RPS27 MPS1	Homo sapiens (Human)	84
P55001	P55001	MFAP2_HUMAN	reviewed	Microfibrillar-associated protein 2 (MFAP-2) (Microfibril-associated glycoprotein 1) (MAGP) (MAGP-1)	MFAP2 MAGP1	Homo sapiens (Human)	183
P09769	P09769	FGR_HUMAN	reviewed	Tyrosine-protein kinase Fgr (EC 2.7.10.2) (Gardner-Rasheed feline sarcoma viral (v-fgr) oncogene homolog) (Proto-oncogene c-Fgr) (p55-Fgr) (p58-Fgr) (p58c-Fgr)	FGR SRC2	Homo sapiens (Human)	529
P49961	P49961	ENTP1_HUMAN	reviewed	Ectonucleoside triphosphate diphosphohydrolase 1 (NTPDase 1) (EC 3.6.1.5) (Ecto-ATP diphosphohydrolase 1) (Ecto-ATPDase 1) (Ecto-ATPase 1) (Ecto-apyrase) (Lymphoid cell activation antigen) (CD antigen CD39)	ENTPD1 CD39	Homo sapiens (Human)	510
Q02978	Q02978	M2OM_HUMAN	reviewed	Mitochondrial 2-oxoglutarate/malate carrier protein (OGCP) (Solute carrier family 25 member 11)	SLC25A11 SLC20A4	Homo sapiens (Human)	314
O95299	O95299	NDUAA_HUMAN	reviewed	NADH dehydrogenase [ubiquinone] 1 alpha subcomplex subunit 10, mitochondrial (Complex I-42kD) (CI-42kD) (NADH-ubiquinone oxidoreductase 42 kDa subunit)	NDUFA10	Homo sapiens (Human)	355
Q9BQL6	Q9BQL6	FERM1_HUMAN	reviewed	Fermitin family homolog 1 (Kindlerin) (Kindlin syndrome protein) (Kindlin-1) (Unc-112-related protein 1)	FERMT1 C20orf42 KIND1 URP1	Homo sapiens (Human)	677
P05186	P05186	PPBT_HUMAN	reviewed	Alkaline phosphatase, tissue-nonspecific isozyme (AP-TNAP) (TNSALP) (EC 3.1.3.1) (Alkaline phosphatase liver/bone/kidney isozyme)	ALPL	Homo sapiens (Human)	524
P48651	P48651	PTSS1_HUMAN	reviewed	Phosphatidylserine synthase 1 (PSS-1) (PtdSer synthase 1) (EC 2.7.8.29) (Serine-exchange enzyme I)	PTDSS1 KIAA0024 PSSA	Homo sapiens (Human)	473
O75323	O75323	NIPS2_HUMAN	reviewed	Protein NipSnap homolog 2 (NipSnap2) (Glioblastoma-amplified sequence)	NIPSNAP2 GBAS	Homo sapiens (Human)	286
Q8TD19	Q8TD19	NEK9_HUMAN	reviewed	Serine/threonine-protein kinase Nek9 (EC 2.7.11.1) (Nercc1 kinase) (Never in mitosis A-related kinase 9) (NimA-related protein kinase 9) (NimA-related kinase 8) (Nek8)	NEK9 KIAA1995 NEK8 NERCC	Homo sapiens (Human)	979
P62310	P62310	LSM3_HUMAN	reviewed	U6 snRNA-associated Sm-like protein LSm3	LSM3 MDS017	Homo sapiens (Human)	102
Q8NBN3	Q8NBN3	TM87A_HUMAN	reviewed	Transmembrane protein 87A	TMEM87A PSEC0094	Homo sapiens (Human)	555
Q9Y3A6	Q9Y3A6	TMED5_HUMAN	reviewed	Transmembrane emp24 domain-containing protein 5 (p24 family protein gamma-2) (p24gamma2) (p28)	TMED5 CGI-100 UNQ397/PRO733	Homo sapiens (Human)	229
Q71UM5	Q71UM5	RS27L_HUMAN	reviewed	40S ribosomal protein S27-like (Small ribosomal subunit protein eS27-like)	RPS27L	Homo sapiens (Human)	84
Q5VYS8	Q5VYS8	TUT7_HUMAN	reviewed	Terminal uridylyltransferase 7 (TUTase 7) (EC 2.7.7.52) (Zinc finger CCHC domain-containing protein 6)	TUT7 HS2 KIAA1711 ZCCHC6	Homo sapiens (Human)	1495
Q92890	Q92890	UFD1_HUMAN	reviewed	Ubiquitin recognition factor in ER-associated degradation protein 1 (Ubiquitin fusion degradation protein 1) (UB fusion protein 1)	UFD1 UFD1L	Homo sapiens (Human)	307
Q49A26	Q49A26	GLYR1_HUMAN	reviewed	Putative oxidoreductase GLYR1 (EC 1.-.-.-) (3-hydroxyisobutyrate dehydrogenase-like protein) (Cytokine-like nuclear factor N-PAC) (Glyoxylate reductase 1 homolog) (Nuclear protein NP60) (Nuclear protein of 60 kDa) (Nucleosome-destabilizing factor) (hNDF)	GLYR1 HIBDL NDF NP60	Homo sapiens (Human)	553
Q05397	Q05397	FAK1_HUMAN	reviewed	Focal adhesion kinase 1 (FADK 1) (EC 2.7.10.2) (Focal adhesion kinase-related nonkinase) (FRNK) (Protein phosphatase 1 regulatory subunit 71) (PPP1R71) (Protein-tyrosine kinase 2) (p125FAK) (pp125FAK)	PTK2 FAK FAK1	Homo sapiens (Human)	1052
Q12965	Q12965	MYO1E_HUMAN	reviewed	Unconventional myosin-Ie (Myosin-Ic) (Unconventional myosin 1E)	MYO1E MYO1C	Homo sapiens (Human)	1108
Q86Y46	Q86Y46	K2C73_HUMAN	reviewed	Keratin, type II cytoskeletal 73 (Cytokeratin-73) (CK-73) (Keratin-73) (K73) (Type II inner root sheath-specific keratin-K6irs3) (Type-II keratin Kb36)	KRT73 K6IRS3 KB36 KRT6IRS3	Homo sapiens (Human)	540
Q6PIU2	Q6PIU2	NCEH1_HUMAN	reviewed	Neutral cholesterol ester hydrolase 1 (NCEH) (EC 3.1.1.-) (Arylacetamide deacetylase-like 1)	NCEH1 AADACL1 KIAA1363	Homo sapiens (Human)	408
Q6UWJ1	Q6UWJ1	TMCO3_HUMAN	reviewed	Transmembrane and coiled-coil domain-containing protein 3 (Putative LAG1-interacting protein)	TMCO3 C13orf11 UNQ2419/PRO4976	Homo sapiens (Human)	677
P11498	P11498	PYC_HUMAN	reviewed	Pyruvate carboxylase, mitochondrial (EC 6.4.1.1) (Pyruvic carboxylase) (PCB)	PC	Homo sapiens (Human)	1178
P21912	P21912	SDHB_HUMAN	reviewed	Succinate dehydrogenase [ubiquinone] iron-sulfur subunit, mitochondrial (EC 1.3.5.1) (Iron-sulfur subunit of complex II) (Ip)	SDHB SDH SDH1	Homo sapiens (Human)	280
Q96B21	Q96B21	TM45B_HUMAN	reviewed	Transmembrane protein 45B	TMEM45B	Homo sapiens (Human)	275
O14618	O14618	CCS_HUMAN	reviewed	Copper chaperone for superoxide dismutase (Superoxide dismutase copper chaperone)	CCS	Homo sapiens (Human)	274
Q9NSB2	Q9NSB2	KRT84_HUMAN	reviewed	Keratin, type II cuticular Hb4 (Keratin-84) (K84) (Type II hair keratin Hb4) (Type-II keratin Kb24)	KRT84 KRTHB4	Homo sapiens (Human)	600
P50747	P50747	BPL1_HUMAN	reviewed	Biotin--protein ligase (EC 6.3.4.-) (Biotin apo-protein ligase) [Includes: Biotin--[methylmalonyl-CoA-carboxytransferase] ligase (EC 6.3.4.9); Biotin--[propionyl-CoA-carboxylase [ATP-hydrolyzing]] ligase (EC 6.3.4.10) (Holocarboxylase synthetase) (HCS); Biotin--[methylcrotonoyl-CoA-carboxylase] ligase (EC 6.3.4.11); Biotin--[acetyl-CoA-carboxylase] ligase (EC 6.3.4.15)]	HLCS	Homo sapiens (Human)	726
O75531	O75531	BAF_HUMAN	reviewed	Barrier-to-autointegration factor (Breakpoint cluster region protein 1) [Cleaved into: Barrier-to-autointegration factor, N-terminally processed]	BANF1 BAF BCRG1	Homo sapiens (Human)	89
O60282	O60282	KIF5C_HUMAN	reviewed	Kinesin heavy chain isoform 5C (Kinesin heavy chain neuron-specific 2)	KIF5C KIAA0531 NKHC2	Homo sapiens (Human)	957
F8WCM5	F8WCM5	INSR2_HUMAN	reviewed	Insulin, isoform 2 (INS-IGF2 readthrough transcript protein)	INS-IGF2	Homo sapiens (Human)	200
P0C7P4	P0C7P4	UCRIL_HUMAN	reviewed	Putative cytochrome b-c1 complex subunit Rieske-like protein 1 (Ubiquinol-cytochrome c reductase Rieske iron-sulfur subunit pseudogene 1)	UQCRFS1P1 UQCRFSL1	Homo sapiens (Human)	283
O75695	O75695	XRP2_HUMAN	reviewed	Protein XRP2	RP2	Homo sapiens (Human)	350
P29350	P29350	PTN6_HUMAN	reviewed	Tyrosine-protein phosphatase non-receptor type 6 (EC 3.1.3.48) (Hematopoietic cell protein-tyrosine phosphatase) (Protein-tyrosine phosphatase 1C) (PTP-1C) (Protein-tyrosine phosphatase SHP-1) (SH-PTP1)	PTPN6 HCP PTP1C	Homo sapiens (Human)	595
P56192	P56192	SYMC_HUMAN	reviewed	Methionine--tRNA ligase, cytoplasmic (EC 6.1.1.10) (Methionyl-tRNA synthetase) (MetRS)	MARS1 MARS	Homo sapiens (Human)	900
Q92520	Q92520	FAM3C_HUMAN	reviewed	Protein FAM3C (Interleukin-like EMT inducer)	FAM3C ILEI GS3786	Homo sapiens (Human)	227
P20702	P20702	ITAX_HUMAN	reviewed	Integrin alpha-X (CD11 antigen-like family member C) (Leu M5) (Leukocyte adhesion glycoprotein p150,95 alpha chain) (Leukocyte adhesion receptor p150,95) (CD antigen CD11c)	ITGAX CD11C	Homo sapiens (Human)	1163
Q13574	Q13574	DGKZ_HUMAN	reviewed	Diacylglycerol kinase zeta (DAG kinase zeta) (EC 2.7.1.107) (Diglyceride kinase zeta) (DGK-zeta)	DGKZ DAGK6	Homo sapiens (Human)	1117
Q9UIA9	Q9UIA9	XPO7_HUMAN	reviewed	Exportin-7 (Exp7) (Ran-binding protein 16)	XPO7 KIAA0745 RANBP16	Homo sapiens (Human)	1087
Q9P2R7	Q9P2R7	SUCB1_HUMAN	reviewed	Succinate--CoA ligase [ADP-forming] subunit beta, mitochondrial (EC 6.2.1.5) (ATP-specific succinyl-CoA synthetase subunit beta) (A-SCS) (Succinyl-CoA synthetase beta-A chain) (SCS-betaA)	SUCLA2	Homo sapiens (Human)	463
O96000	O96000	NDUBA_HUMAN	reviewed	NADH dehydrogenase [ubiquinone] 1 beta subcomplex subunit 10 (Complex I-PDSW) (CI-PDSW) (NADH-ubiquinone oxidoreductase PDSW subunit)	NDUFB10	Homo sapiens (Human)	172
Q9Y2X3	Q9Y2X3	NOP58_HUMAN	reviewed	Nucleolar protein 58 (Nucleolar protein 5)	NOP58 NOL5 NOP5 HSPC120	Homo sapiens (Human)	529
Q03518	Q03518	TAP1_HUMAN	reviewed	Antigen peptide transporter 1 (APT1) (ATP-binding cassette sub-family B member 2) (Peptide supply factor 1) (Peptide transporter PSF1) (PSF-1) (Peptide transporter TAP1) (Peptide transporter involved in antigen processing 1) (Really interesting new gene 4 protein)	TAP1 ABCB2 PSF1 RING4 Y3	Homo sapiens (Human)	808
P56134	P56134	ATPK_HUMAN	reviewed	ATP synthase subunit f, mitochondrial (ATP synthase membrane subunit f)	ATP5MF ATP5J2 ATP5JL	Homo sapiens (Human)	94
Q9BQ39	Q9BQ39	DDX50_HUMAN	reviewed	ATP-dependent RNA helicase DDX50 (EC 3.6.4.13) (DEAD box protein 50) (Gu-beta) (Nucleolar protein Gu2)	DDX50	Homo sapiens (Human)	737
Q96PY5	Q96PY5	FMNL2_HUMAN	reviewed	Formin-like protein 2 (Formin homology 2 domain-containing protein 2)	FMNL2 FHOD2 KIAA1902	Homo sapiens (Human)	1086
Q01628	Q01628	IFM3_HUMAN	reviewed	Interferon-induced transmembrane protein 3 (Dispanin subfamily A member 2b) (DSPA2b) (Interferon-inducible protein 1-8U)	IFITM3	Homo sapiens (Human)	133
P53007	P53007	TXTP_HUMAN	reviewed	Tricarboxylate transport protein, mitochondrial (Citrate transport protein) (CTP) (Solute carrier family 25 member 1) (Tricarboxylate carrier protein)	SLC25A1 SLC20A3	Homo sapiens (Human)	311
P35556	P35556	FBN2_HUMAN	reviewed	Fibrillin-2 [Cleaved into: Fibrillin-2 C-terminal peptide]	FBN2	Homo sapiens (Human)	2912
Q16204	Q16204	CCDC6_HUMAN	reviewed	Coiled-coil domain-containing protein 6 (Papillary thyroid carcinoma-encoded protein) (Protein H4)	CCDC6 D10S170 TST1	Homo sapiens (Human)	474
Q96JJ7	Q96JJ7	TMX3_HUMAN	reviewed	Protein disulfide-isomerase TMX3 (EC 5.3.4.1) (Thioredoxin domain-containing protein 10) (Thioredoxin-related transmembrane protein 3)	TMX3 KIAA1830 TXNDC10	Homo sapiens (Human)	454
Q8N3Y7	Q8N3Y7	RDHE2_HUMAN	reviewed	Epidermal retinol dehydrogenase 2 (EPHD-2) (RDH-E2) (EC 1.1.1.105) (Retinal short-chain dehydrogenase reductase 2) (retSDR2) (Short-chain dehydrogenase/reductase family 16C member 5)	SDR16C5 RDHE2	Homo sapiens (Human)	309
P17301	P17301	ITA2_HUMAN	reviewed	Integrin alpha-2 (CD49 antigen-like family member B) (Collagen receptor) (Platelet membrane glycoprotein Ia) (GPIa) (VLA-2 subunit alpha) (CD antigen CD49b)	ITGA2 CD49B	Homo sapiens (Human)	1181
O94832	O94832	MYO1D_HUMAN	reviewed	Unconventional myosin-Id	MYO1D KIAA0727	Homo sapiens (Human)	1006
P48729	P48729	KC1A_HUMAN	reviewed	Casein kinase I isoform alpha (CKI-alpha) (EC 2.7.11.1) (CK1)	CSNK1A1	Homo sapiens (Human)	337
O75352	O75352	MPU1_HUMAN	reviewed	Mannose-P-dolichol utilization defect 1 protein (Suppressor of Lec15 and Lec35 glycosylation mutation homolog) (SL15)	MPDU1	Homo sapiens (Human)	247
Q969L2	Q969L2	MAL2_HUMAN	reviewed	Protein MAL2	MAL2	Homo sapiens (Human)	176
Q93084	Q93084	AT2A3_HUMAN	reviewed	Sarcoplasmic/endoplasmic reticulum calcium ATPase 3 (SERCA3) (SR Ca(2+)-ATPase 3) (EC 7.2.2.10) (Calcium pump 3)	ATP2A3	Homo sapiens (Human)	1043
P62081	P62081	RS7_HUMAN	reviewed	40S ribosomal protein S7 (Small ribosomal subunit protein eS7)	RPS7	Homo sapiens (Human)	194
Q9NYL4	Q9NYL4	FKB11_HUMAN	reviewed	Peptidyl-prolyl cis-trans isomerase FKBP11 (PPIase FKBP11) (EC 5.2.1.8) (19 kDa FK506-binding protein) (19 kDa FKBP) (FKBP-19) (FK506-binding protein 11) (FKBP-11) (Rotamase)	FKBP11 FKBP19 UNQ336/PRO535	Homo sapiens (Human)	201
Q6NUK1	Q6NUK1	SCMC1_HUMAN	reviewed	Calcium-binding mitochondrial carrier protein SCaMC-1 (Mitochondrial ATP-Mg/Pi carrier protein 1) (Mitochondrial Ca(2+)-dependent solute carrier protein 1) (Small calcium-binding mitochondrial carrier protein 1) (Solute carrier family 25 member 24)	SLC25A24 APC1 MCSC1 SCAMC1	Homo sapiens (Human)	477
O43451	O43451	MGA_HUMAN	reviewed	Maltase-glucoamylase, intestinal [Includes: Maltase (EC 3.2.1.20) (Alpha-glucosidase); Glucoamylase (EC 3.2.1.3) (Glucan 1,4-alpha-glucosidase)]	MGAM MGA MGAML	Homo sapiens (Human)	1857
P52294	P52294	IMA5_HUMAN	reviewed	Importin subunit alpha-5 (Karyopherin subunit alpha-1) (Nucleoprotein interactor 1) (NPI-1) (RAG cohort protein 2) (SRP1-beta) [Cleaved into: Importin subunit alpha-5, N-terminally processed]	KPNA1 RCH2	Homo sapiens (Human)	538
O75594	O75594	PGRP1_HUMAN	reviewed	Peptidoglycan recognition protein 1 (Peptidoglycan recognition protein short) (PGRP-S)	PGLYRP1 PGLYRP PGRP TNFSF3L SBBI68 UNQ639/PRO1269	Homo sapiens (Human)	196
P46379	P46379	BAG6_HUMAN	reviewed	Large proline-rich protein BAG6 (BAG family molecular chaperone regulator 6) (BCL2-associated athanogene 6) (BAG-6) (HLA-B-associated transcript 3) (Protein G3) (Protein Scythe)	BAG6 BAT3 G3	Homo sapiens (Human)	1132
P62070	P62070	RRAS2_HUMAN	reviewed	Ras-related protein R-Ras2 (Ras-like protein TC21) (Teratocarcinoma oncogene)	RRAS2 TC21	Homo sapiens (Human)	204
Q8TEX9	Q8TEX9	IPO4_HUMAN	reviewed	Importin-4 (Imp4) (Importin-4b) (Imp4b) (Ran-binding protein 4) (RanBP4)	IPO4 IMP4B RANBP4	Homo sapiens (Human)	1081
Q15080	Q15080	NCF4_HUMAN	reviewed	Neutrophil cytosol factor 4 (NCF-4) (Neutrophil NADPH oxidase factor 4) (SH3 and PX domain-containing protein 4) (p40-phox) (p40phox)	NCF4 SH3PXD4	Homo sapiens (Human)	339
Q9Y5J7	Q9Y5J7	TIM9_HUMAN	reviewed	Mitochondrial import inner membrane translocase subunit Tim9	TIMM9 TIM9 TIM9A TIMM9A	Homo sapiens (Human)	89
P45880	P45880	VDAC2_HUMAN	reviewed	Voltage-dependent anion-selective channel protein 2 (VDAC-2) (hVDAC2) (Outer mitochondrial membrane protein porin 2)	VDAC2	Homo sapiens (Human)	294
O75915	O75915	PRAF3_HUMAN	reviewed	PRA1 family protein 3 (ADP-ribosylation factor-like protein 6-interacting protein 5) (ARL-6-interacting protein 5) (Aip-5) (Cytoskeleton-related vitamin A-responsive protein) (Dermal papilla-derived protein 11) (GTRAP3-18) (Glutamate transporter EAAC1-interacting protein) (JM5) (Prenylated Rab acceptor protein 2) (Protein JWa) (Putative MAPK-activating protein PM27)	ARL6IP5 DERP11 JWA PRA2 PRAF3 HSPC127	Homo sapiens (Human)	188
P60468	P60468	SC61B_HUMAN	reviewed	Protein transport protein Sec61 subunit beta	SEC61B	Homo sapiens (Human)	96
Q5T9A4	Q5T9A4	ATD3B_HUMAN	reviewed	ATPase family AAA domain-containing protein 3B (AAA-TOB3)	ATAD3B KIAA1273 TOB3	Homo sapiens (Human)	648
P13804	P13804	ETFA_HUMAN	reviewed	Electron transfer flavoprotein subunit alpha, mitochondrial (Alpha-ETF)	ETFA	Homo sapiens (Human)	333
Q8N4G2	Q8N4G2	ARL14_HUMAN	reviewed	ADP-ribosylation factor-like protein 14 (ADP-ribosylation factor 7)	ARL14 ARF7	Homo sapiens (Human)	192
Q9Y4Z0	Q9Y4Z0	LSM4_HUMAN	reviewed	U6 snRNA-associated Sm-like protein LSm4 (Glycine-rich protein) (GRP)	LSM4	Homo sapiens (Human)	139
Q9Y2T2	Q9Y2T2	AP3M1_HUMAN	reviewed	AP-3 complex subunit mu-1 (AP-3 adaptor complex mu3A subunit) (Adaptor-related protein complex 3 subunit mu-1) (Mu-adaptin 3A) (Mu3A-adaptin)	AP3M1	Homo sapiens (Human)	418
Q9Y394	Q9Y394	DHRS7_HUMAN	reviewed	Dehydrogenase/reductase SDR family member 7 (EC 1.1.-.-) (Retinal short-chain dehydrogenase/reductase 4) (retSDR4) (Short chain dehydrogenase/reductase family 34C member 1)	DHRS7 DHRS7A RETSDR4 SDR34C1 CGI-86 UNQ285/PRO3448	Homo sapiens (Human)	339
P62995	P62995	TRA2B_HUMAN	reviewed	Transformer-2 protein homolog beta (TRA-2 beta) (TRA2-beta) (hTRA2-beta) (Splicing factor, arginine/serine-rich 10) (Transformer-2 protein homolog B)	TRA2B SFRS10	Homo sapiens (Human)	288
O14493	O14493	CLD4_HUMAN	reviewed	Claudin-4 (Clostridium perfringens enterotoxin receptor) (CPE-R) (CPE-receptor) (Williams-Beuren syndrome chromosomal region 8 protein)	CLDN4 CPER CPETR1 WBSCR8	Homo sapiens (Human)	209
O15263	O15263	DFB4A_HUMAN	reviewed	Beta-defensin 4A (Beta-defensin 2) (BD-2) (hBD-2) (Defensin, beta 2) (Skin-antimicrobial peptide 1) (SAP1)	DEFB4A DEFB102 DEFB2 DEFB4; DEFB4B	Homo sapiens (Human)	64
O75912	O75912	DGKI_HUMAN	reviewed	Diacylglycerol kinase iota (DAG kinase iota) (EC 2.7.1.107) (Diglyceride kinase iota) (DGK-iota)	DGKI	Homo sapiens (Human)	1065
P69849	P69849	NOMO3_HUMAN	reviewed	Nodal modulator 3 (pM5 protein 3)	NOMO3	Homo sapiens (Human)	1222
P12235	P12235	ADT1_HUMAN	reviewed	ADP/ATP translocase 1 (ADP,ATP carrier protein 1) (ADP,ATP carrier protein, heart/skeletal muscle isoform T1) (Adenine nucleotide translocator 1) (ANT 1) (Solute carrier family 25 member 4)	SLC25A4 ANT1	Homo sapiens (Human)	298
Q9UGM3	Q9UGM3	DMBT1_HUMAN	reviewed	Deleted in malignant brain tumors 1 protein (Glycoprotein 340) (Gp-340) (Hensin) (Salivary agglutinin) (SAG) (Surfactant pulmonary-associated D-binding protein)	DMBT1 GP340	Homo sapiens (Human)	2413
Q9HD45	Q9HD45	TM9S3_HUMAN	reviewed	Transmembrane 9 superfamily member 3 (EP70-P-iso) (SM-11044-binding protein)	TM9SF3 SMBP UNQ245/PRO282	Homo sapiens (Human)	589
P62910	P62910	RL32_HUMAN	reviewed	60S ribosomal protein L32 (Large ribosomal subunit protein eL32)	RPL32 PP9932	Homo sapiens (Human)	135
P36776	P36776	LONM_HUMAN	reviewed	Lon protease homolog, mitochondrial (EC 3.4.21.53) (LONHs) (Lon protease-like protein) (LONP) (Mitochondrial ATP-dependent protease Lon) (Serine protease 15)	LONP1 PRSS15	Homo sapiens (Human)	959
Q9Y6W6	Q9Y6W6	DUS10_HUMAN	reviewed	Dual specificity protein phosphatase 10 (EC 3.1.3.16) (EC 3.1.3.48) (Mitogen-activated protein kinase phosphatase 5) (MAP kinase phosphatase 5) (MKP-5)	DUSP10 MKP5	Homo sapiens (Human)	482
Q8N129	Q8N129	CNPY4_HUMAN	reviewed	Protein canopy homolog 4	CNPY4 PSEC0237 UNQ1909/PRO4354	Homo sapiens (Human)	248
Q9UBM7	Q9UBM7	DHCR7_HUMAN	reviewed	7-dehydrocholesterol reductase (7-DHC reductase) (EC 1.3.1.21) (Delta7-sterol reductase) (Sterol Delta(7)-reductase) (Sterol reductase SR-2)	DHCR7 D7SR	Homo sapiens (Human)	475
Q9NV92	Q9NV92	NFIP2_HUMAN	reviewed	NEDD4 family-interacting protein 2 (NEDD4 WW domain-binding protein 5A) (Putative MAPK-activating protein PM04/PM05/PM06/PM07) (Putative NF-kappa-B-activating protein 413)	NDFIP2 KIAA1165 N4WBP5A	Homo sapiens (Human)	336
Q9H1E1	Q9H1E1	RNAS7_HUMAN	reviewed	Ribonuclease 7 (RNase 7) (EC 3.1.27.-) (Skin-derived antimicrobial protein 2) (SAP-2)	RNASE7 UNQ2516/PRO6006	Homo sapiens (Human)	156
O95571	O95571	ETHE1_HUMAN	reviewed	Persulfide dioxygenase ETHE1, mitochondrial (EC 1.13.11.18) (Ethylmalonic encephalopathy protein 1) (Hepatoma subtracted clone one protein) (Sulfur dioxygenase ETHE1)	ETHE1 HSCO	Homo sapiens (Human)	254
Q16891	Q16891	MIC60_HUMAN	reviewed	MICOS complex subunit MIC60 (Cell proliferation-inducing gene 4/52 protein) (Mitochondrial inner membrane protein) (Mitofilin) (p87/89)	IMMT HMP MIC60 MINOS2 PIG4 PIG52	Homo sapiens (Human)	758
Q58EX2	Q58EX2	SDK2_HUMAN	reviewed	Protein sidekick-2	SDK2 KIAA1514	Homo sapiens (Human)	2172
Q9Y277	Q9Y277	VDAC3_HUMAN	reviewed	Voltage-dependent anion-selective channel protein 3 (VDAC-3) (hVDAC3) (Outer mitochondrial membrane protein porin 3)	VDAC3	Homo sapiens (Human)	283
P62753	P62753	RS6_HUMAN	reviewed	40S ribosomal protein S6 (Phosphoprotein NP33) (Small ribosomal subunit protein eS6)	RPS6 OK/SW-cl.2	Homo sapiens (Human)	249
P31483	P31483	TIA1_HUMAN	reviewed	Nucleolysin TIA-1 isoform p40 (RNA-binding protein TIA-1) (T-cell-restricted intracellular antigen-1) (TIA-1) (p40-TIA-1)	TIA1	Homo sapiens (Human)	386
P08134	P08134	RHOC_HUMAN	reviewed	Rho-related GTP-binding protein RhoC (Rho cDNA clone 9) (h9)	RHOC ARH9 ARHC	Homo sapiens (Human)	193
P20645	P20645	MPRD_HUMAN	reviewed	Cation-dependent mannose-6-phosphate receptor (CD Man-6-P receptor) (CD-MPR) (46 kDa mannose 6-phosphate receptor) (MPR 46)	M6PR MPR46 MPRD	Homo sapiens (Human)	277
Q86TC9	Q86TC9	MYPN_HUMAN	reviewed	Myopalladin (145 kDa sarcomeric protein)	MYPN MYOP	Homo sapiens (Human)	1320
Q9BW60	Q9BW60	ELOV1_HUMAN	reviewed	Elongation of very long chain fatty acids protein 1 (EC 2.3.1.199) (3-keto acyl-CoA synthase ELOVL1) (ELOVL fatty acid elongase 1) (ELOVL FA elongase 1) (Very long chain 3-ketoacyl-CoA synthase 1) (Very long chain 3-oxoacyl-CoA synthase 1)	ELOVL1 SSC1 CGI-88	Homo sapiens (Human)	279
Q13418	Q13418	ILK_HUMAN	reviewed	Integrin-linked protein kinase (EC 2.7.11.1) (59 kDa serine/threonine-protein kinase) (ILK-1) (ILK-2) (p59ILK)	ILK ILK1 ILK2	Homo sapiens (Human)	452
P31350	P31350	RIR2_HUMAN	reviewed	Ribonucleoside-diphosphate reductase subunit M2 (EC 1.17.4.1) (Ribonucleotide reductase small chain) (Ribonucleotide reductase small subunit)	RRM2 RR2	Homo sapiens (Human)	389
Q9HAV7	Q9HAV7	GRPE1_HUMAN	reviewed	GrpE protein homolog 1, mitochondrial (HMGE) (Mt-GrpE#1)	GRPEL1 GREPEL1	Homo sapiens (Human)	217
Q9BVC6	Q9BVC6	TM109_HUMAN	reviewed	Transmembrane protein 109 (Mitsugumin-23) (Mg23)	TMEM109	Homo sapiens (Human)	243
Q9UKK3	Q9UKK3	PARP4_HUMAN	reviewed	Protein mono-ADP-ribosyltransferase PARP4 (EC 2.4.2.-) (193 kDa vault protein) (ADP-ribosyltransferase diphtheria toxin-like 4) (ARTD4) (PARP-related/IalphaI-related H5/proline-rich) (PH5P) (Poly [ADP-ribose] polymerase 4) (PARP-4) (Vault poly(ADP-ribose) polymerase) (VPARP)	PARP4 ADPRTL1 KIAA0177 PARPL	Homo sapiens (Human)	1724
Q92673	Q92673	SORL_HUMAN	reviewed	Sortilin-related receptor (Low-density lipoprotein receptor relative with 11 ligand-binding repeats) (LDLR relative with 11 ligand-binding repeats) (LR11) (SorLA-1) (Sorting protein-related receptor containing LDLR class A repeats) (SorLA)	SORL1 C11orf32	Homo sapiens (Human)	2214
Q8NFQ8	Q8NFQ8	TOIP2_HUMAN	reviewed	Torsin-1A-interacting protein 2 (Lumenal domain-like LAP1)	TOR1AIP2 IFRG15 LULL1	Homo sapiens (Human)	470
P55287	P55287	CAD11_HUMAN	reviewed	Cadherin-11 (OSF-4) (Osteoblast cadherin) (OB-cadherin)	CDH11	Homo sapiens (Human)	796
Q13033	Q13033	STRN3_HUMAN	reviewed	Striatin-3 (Cell cycle autoantigen SG2NA) (S/G2 antigen)	STRN3 GS2NA SG2NA	Homo sapiens (Human)	797
Q9Y6E0	Q9Y6E0	STK24_HUMAN	reviewed	Serine/threonine-protein kinase 24 (EC 2.7.11.1) (Mammalian STE20-like protein kinase 3) (MST-3) (STE20-like kinase MST3) [Cleaved into: Serine/threonine-protein kinase 24 36 kDa subunit (Mammalian STE20-like protein kinase 3 N-terminal) (MST3/N); Serine/threonine-protein kinase 24 12 kDa subunit (Mammalian STE20-like protein kinase 3 C-terminal) (MST3/C)]	STK24 MST3 STK3	Homo sapiens (Human)	443
P20591	P20591	MX1_HUMAN	reviewed	Interferon-induced GTP-binding protein Mx1 (Interferon-induced protein p78) (IFI-78K) (Interferon-regulated resistance GTP-binding protein MxA) (Myxoma resistance protein 1) (Myxovirus resistance protein 1) [Cleaved into: Interferon-induced GTP-binding protein Mx1, N-terminally processed]	MX1	Homo sapiens (Human)	662
P51809	P51809	VAMP7_HUMAN	reviewed	Vesicle-associated membrane protein 7 (VAMP-7) (Synaptobrevin-like protein 1) (Tetanus-insensitive VAMP) (Ti-VAMP)	VAMP7 SYBL1	Homo sapiens (Human)	220
Q08J23	Q08J23	NSUN2_HUMAN	reviewed	RNA cytosine C(5)-methyltransferase NSUN2 (EC 2.1.1.-) (Myc-induced SUN domain-containing protein) (Misu) (NOL1/NOP2/Sun domain family member 2) (Substrate of AIM1/Aurora kinase B) (mRNA cytosine C(5)-methyltransferase) (EC 2.1.1.-) (tRNA cytosine C(5)-methyltransferase) (EC 2.1.1.-) (EC 2.1.1.203) (tRNA methyltransferase 4 homolog) (hTrm4)	NSUN2 SAKI TRM4	Homo sapiens (Human)	767
P07919	P07919	QCR6_HUMAN	reviewed	Cytochrome b-c1 complex subunit 6, mitochondrial (Complex III subunit 6) (Complex III subunit VIII) (Cytochrome c1 non-heme 11 kDa protein) (Mitochondrial hinge protein) (Ubiquinol-cytochrome c reductase complex 11 kDa protein)	UQCRH	Homo sapiens (Human)	91
P14406	P14406	CX7A2_HUMAN	reviewed	Cytochrome c oxidase subunit 7A2, mitochondrial (Cytochrome c oxidase subunit VIIa-liver/heart) (Cytochrome c oxidase subunit VIIa-L) (Cytochrome c oxidase subunit VIIaL)	COX7A2 COX7AL	Homo sapiens (Human)	83
P61964	P61964	WDR5_HUMAN	reviewed	WD repeat-containing protein 5 (BMP2-induced 3-kb gene protein)	WDR5 BIG3	Homo sapiens (Human)	334
Q9BPX5	Q9BPX5	ARP5L_HUMAN	reviewed	Actin-related protein 2/3 complex subunit 5-like protein (Arp2/3 complex 16 kDa subunit 2) (ARC16-2)	ARPC5L	Homo sapiens (Human)	153
O14964	O14964	HGS_HUMAN	reviewed	Hepatocyte growth factor-regulated tyrosine kinase substrate (Hrs) (Protein pp110)	HGS HRS	Homo sapiens (Human)	777
Q13547	Q13547	HDAC1_HUMAN	reviewed	Histone deacetylase 1 (HD1) (EC 3.5.1.98)	HDAC1 RPD3L1	Homo sapiens (Human)	482
P43307	P43307	SSRA_HUMAN	reviewed	Translocon-associated protein subunit alpha (TRAP-alpha) (Signal sequence receptor subunit alpha) (SSR-alpha)	SSR1 TRAPA PSEC0262	Homo sapiens (Human)	286
Q15629	Q15629	TRAM1_HUMAN	reviewed	Translocating chain-associated membrane protein 1	TRAM1 TRAM	Homo sapiens (Human)	374
Q9H1R3	Q9H1R3	MYLK2_HUMAN	reviewed	Myosin light chain kinase 2, skeletal/cardiac muscle (MLCK2) (EC 2.7.11.18)	MYLK2	Homo sapiens (Human)	596
Q9Y570	Q9Y570	PPME1_HUMAN	reviewed	Protein phosphatase methylesterase 1 (PME-1) (EC 3.1.1.89)	PPME1 PME1 PP2593 PRO0750	Homo sapiens (Human)	386
P36268	P36268	GGT2_HUMAN	reviewed	Inactive glutathione hydrolase 2 (Gamma-glutamyltransferase 2) (Inactive gamma-glutamyltranspeptidase 2) (GGT 2)	GGT2	Homo sapiens (Human)	569
Q15067	Q15067	ACOX1_HUMAN	reviewed	Peroxisomal acyl-coenzyme A oxidase 1 (AOX) (EC 1.3.3.6) (Palmitoyl-CoA oxidase) (Straight-chain acyl-CoA oxidase) (SCOX) [Cleaved into: Peroxisomal acyl-CoA oxidase 1, A chain; Peroxisomal acyl-CoA oxidase 1, B chain; Peroxisomal acyl-CoA oxidase 1, C chain]	ACOX1 ACOX	Homo sapiens (Human)	660
Q93008	Q93008	USP9X_HUMAN	reviewed	Probable ubiquitin carboxyl-terminal hydrolase FAF-X (EC 3.4.19.12) (Deubiquitinating enzyme FAF-X) (Fat facets in mammals) (hFAM) (Fat facets protein-related, X-linked) (Ubiquitin thioesterase FAF-X) (Ubiquitin-specific protease 9, X chromosome) (Ubiquitin-specific-processing protease FAF-X)	USP9X DFFRX FAM USP9	Homo sapiens (Human)	2570
Q8IV08	Q8IV08	PLD3_HUMAN	reviewed	5'-3' exonuclease PLD3 (EC 3.1.16.1) (Choline phosphatase 3) (HindIII K4L homolog) (Hu-K4) (Phosphatidylcholine-hydrolyzing phospholipase D3) (Phospholipase D3) (PLD 3)	PLD3	Homo sapiens (Human)	490
Q9BUN8	Q9BUN8	DERL1_HUMAN	reviewed	Derlin-1 (Degradation in endoplasmic reticulum protein 1) (DERtrin-1) (Der1-like protein 1)	DERL1 DER1 UNQ243/PRO276	Homo sapiens (Human)	251
Q6PIW4	Q6PIW4	FIGL1_HUMAN	reviewed	Fidgetin-like protein 1 (EC 3.6.4.-)	FIGNL1	Homo sapiens (Human)	674
P11169	P11169	GTR3_HUMAN	reviewed	Solute carrier family 2, facilitated glucose transporter member 3 (Glucose transporter type 3, brain) (GLUT-3)	SLC2A3 GLUT3	Homo sapiens (Human)	496
Q92882	Q92882	OSTF1_HUMAN	reviewed	Osteoclast-stimulating factor 1	OSTF1	Homo sapiens (Human)	214
P61619	P61619	S61A1_HUMAN	reviewed	Protein transport protein Sec61 subunit alpha isoform 1 (Sec61 alpha-1)	SEC61A1 SEC61A	Homo sapiens (Human)	476
P38919	P38919	IF4A3_HUMAN	reviewed	Eukaryotic initiation factor 4A-III (eIF-4A-III) (eIF4A-III) (EC 3.6.4.13) (ATP-dependent RNA helicase DDX48) (ATP-dependent RNA helicase eIF4A-3) (DEAD box protein 48) (Eukaryotic initiation factor 4A-like NUK-34) (Eukaryotic translation initiation factor 4A isoform 3) (Nuclear matrix protein 265) (NMP 265) (hNMP 265) [Cleaved into: Eukaryotic initiation factor 4A-III, N-terminally processed]	EIF4A3 DDX48 KIAA0111	Homo sapiens (Human)	411
O43423	O43423	AN32C_HUMAN	reviewed	Acidic leucine-rich nuclear phosphoprotein 32 family member C (Phosphoprotein 32-related protein 1) (Tumorigenic protein pp32r1)	ANP32C PP32R1	Homo sapiens (Human)	234
Q9NX40	Q9NX40	OCAD1_HUMAN	reviewed	OCIA domain-containing protein 1 (Ovarian cancer immunoreactive antigen domain containing 1) (Ovarian carcinoma immunoreactive antigen)	OCIAD1 ASRIJ OCIA	Homo sapiens (Human)	245
Q9UI30	Q9UI30	TR112_HUMAN	reviewed	Multifunctional methyltransferase subunit TRM112-like protein (tRNA methyltransferase 112 homolog)	TRMT112 AD-001 HSPC152 HSPC170	Homo sapiens (Human)	125
Q5R3I4	Q5R3I4	TTC38_HUMAN	reviewed	Tetratricopeptide repeat protein 38 (TPR repeat protein 38)	TTC38	Homo sapiens (Human)	469
Q9UKA9	Q9UKA9	PTBP2_HUMAN	reviewed	Polypyrimidine tract-binding protein 2 (Neural polypyrimidine tract-binding protein) (Neurally-enriched homolog of PTB) (PTB-like protein)	PTBP2 NPTB PTB PTBLP	Homo sapiens (Human)	531
Q8WUM0	Q8WUM0	NU133_HUMAN	reviewed	Nuclear pore complex protein Nup133 (133 kDa nucleoporin) (Nucleoporin Nup133)	NUP133	Homo sapiens (Human)	1156
Q6P1A2	Q6P1A2	MBOA5_HUMAN	reviewed	Lysophospholipid acyltransferase 5 (LPLAT 5) (EC 2.3.1.-) (1-acylglycerophosphocholine O-acyltransferase) (EC 2.3.1.23) (1-acylglycerophosphoserine O-acyltransferase) (EC 2.3.1.n6) (Lysophosphatidylcholine acyltransferase) (LPCAT) (Lyso-PC acyltransferase) (Lysophosphatidylcholine acyltransferase 3) (Lyso-PC acyltransferase 3) (Lysophosphatidylserine acyltransferase) (LPSAT) (Lyso-PS acyltransfer…	LPCAT3 MBOAT5 OACT5	Homo sapiens (Human)	487
O15042	O15042	SR140_HUMAN	reviewed	U2 snRNP-associated SURP motif-containing protein (140 kDa Ser/Arg-rich domain protein) (U2-associated protein SR140)	U2SURP KIAA0332 SR140	Homo sapiens (Human)	1029
Q9Y2S7	Q9Y2S7	PDIP2_HUMAN	reviewed	Polymerase delta-interacting protein 2 (38 kDa DNA polymerase delta interaction protein) (p38)	POLDIP2 PDIP38 POLD4 HSPC017	Homo sapiens (Human)	368
P01920	P01920	DQB1_HUMAN	reviewed	HLA class II histocompatibility antigen, DQ beta 1 chain (MHC class II antigen DQB1)	HLA-DQB1 HLA-DQB	Homo sapiens (Human)	261
Q9Y6M9	Q9Y6M9	NDUB9_HUMAN	reviewed	NADH dehydrogenase [ubiquinone] 1 beta subcomplex subunit 9 (Complex I-B22) (CI-B22) (LYR motif-containing protein 3) (NADH-ubiquinone oxidoreductase B22 subunit)	NDUFB9 LYRM3 UQOR22	Homo sapiens (Human)	179
Q969X1	Q969X1	LFG3_HUMAN	reviewed	Protein lifeguard 3 (Protein RECS1 homolog) (Transmembrane BAX inhibitor motif-containing protein 1)	TMBIM1 LFG3 RECS1 PP1201 PSEC0158	Homo sapiens (Human)	311
Q8IWE2	Q8IWE2	NXP20_HUMAN	reviewed	Protein NOXP20 (Nervous system overexpressed protein 20) (Protein FAM114A1)	FAM114A1 NOXP20	Homo sapiens (Human)	563
Q86SF2	Q86SF2	GALT7_HUMAN	reviewed	N-acetylgalactosaminyltransferase 7 (EC 2.4.1.41) (Polypeptide GalNAc transferase 7) (GalNAc-T7) (pp-GaNTase 7) (Protein-UDP acetylgalactosaminyltransferase 7) (UDP-GalNAc:polypeptide N-acetylgalactosaminyltransferase 7)	GALNT7	Homo sapiens (Human)	657
Q6P4E1	Q6P4E1	CASC4_HUMAN	reviewed	Protein CASC4 (Cancer susceptibility candidate gene 4 protein)	CASC4 UNQ2573/PRO6308	Homo sapiens (Human)	436
P28907	P28907	CD38_HUMAN	reviewed	ADP-ribosyl cyclase/cyclic ADP-ribose hydrolase 1 (EC 3.2.2.6) (2'-phospho-ADP-ribosyl cyclase) (2'-phospho-ADP-ribosyl cyclase/2'-phospho-cyclic-ADP-ribose transferase) (EC 2.4.99.20) (2'-phospho-cyclic-ADP-ribose transferase) (ADP-ribosyl cyclase 1) (ADPRC 1) (Cyclic ADP-ribose hydrolase 1) (cADPr hydrolase 1) (T10) (CD antigen CD38)	CD38	Homo sapiens (Human)	300
P61758	P61758	PFD3_HUMAN	reviewed	Prefoldin subunit 3 (HIBBJ46) (von Hippel-Lindau-binding protein 1) (VBP-1) (VHL-binding protein 1)	VBP1 PFDN3	Homo sapiens (Human)	197
Q96A72	Q96A72	MGN2_HUMAN	reviewed	Protein mago nashi homolog 2	MAGOHB MAGOH2	Homo sapiens (Human)	148
P20933	P20933	ASPG_HUMAN	reviewed	N(4)-(beta-N-acetylglucosaminyl)-L-asparaginase (EC 3.5.1.26) (Aspartylglucosaminidase) (Glycosylasparaginase) (N4-(N-acetyl-beta-glucosaminyl)-L-asparagine amidase) [Cleaved into: Glycosylasparaginase alpha chain; Glycosylasparaginase beta chain]	AGA	Homo sapiens (Human)	346
O00267	O00267	SPT5H_HUMAN	reviewed	Transcription elongation factor SPT5 (hSPT5) (DRB sensitivity-inducing factor 160 kDa subunit) (DSIF p160) (DRB sensitivity-inducing factor large subunit) (DSIF large subunit) (Tat-cotransactivator 1 protein) (Tat-CT1 protein)	SUPT5H SPT5 SPT5H	Homo sapiens (Human)	1087
P09496	P09496	CLCA_HUMAN	reviewed	Clathrin light chain A (Lca)	CLTA	Homo sapiens (Human)	248
P14927	P14927	QCR7_HUMAN	reviewed	Cytochrome b-c1 complex subunit 7 (Complex III subunit 7) (Complex III subunit VII) (QP-C) (Ubiquinol-cytochrome c reductase complex 14 kDa protein)	UQCRB UQBP	Homo sapiens (Human)	111
P46779	P46779	RL28_HUMAN	reviewed	60S ribosomal protein L28 (Large ribosomal subunit protein eL28)	RPL28	Homo sapiens (Human)	137
O14880	O14880	MGST3_HUMAN	reviewed	Microsomal glutathione S-transferase 3 (Microsomal GST-3) (Glutathione peroxidase MGST3) (EC 1.11.1.-) (LTC4 synthase MGST3) (EC 4.4.1.20) (Microsomal glutathione S-transferase III) (Microsomal GST-III)	MGST3	Homo sapiens (Human)	152
Q06210	Q06210	GFPT1_HUMAN	reviewed	Glutamine--fructose-6-phosphate aminotransferase [isomerizing] 1 (EC 2.6.1.16) (D-fructose-6-phosphate amidotransferase 1) (Glutamine:fructose-6-phosphate amidotransferase 1) (GFAT 1) (GFAT1) (Hexosephosphate aminotransferase 1)	GFPT1 GFAT GFPT	Homo sapiens (Human)	699
O75694	O75694	NU155_HUMAN	reviewed	Nuclear pore complex protein Nup155 (155 kDa nucleoporin) (Nucleoporin Nup155)	NUP155 KIAA0791	Homo sapiens (Human)	1391
P63172	P63172	DYLT1_HUMAN	reviewed	Dynein light chain Tctex-type 1 (Protein CW-1) (T-complex testis-specific protein 1 homolog)	DYNLT1 TCTEL1 TCTEX-1 TCTEX1	Homo sapiens (Human)	113
Q52LJ0	Q52LJ0	FA98B_HUMAN	reviewed	Protein FAM98B	FAM98B	Homo sapiens (Human)	433
P41240	P41240	CSK_HUMAN	reviewed	Tyrosine-protein kinase CSK (EC 2.7.10.2) (C-Src kinase) (Protein-tyrosine kinase CYL)	CSK	Homo sapiens (Human)	450
Q9BWT7	Q9BWT7	CAR10_HUMAN	reviewed	Caspase recruitment domain-containing protein 10 (CARD-containing MAGUK protein 3) (Carma 3)	CARD10 CARMA3	Homo sapiens (Human)	1032
P12724	P12724	ECP_HUMAN	reviewed	Eosinophil cationic protein (ECP) (EC 3.1.27.-) (Ribonuclease 3) (RNase 3)	RNASE3 ECP RNS3	Homo sapiens (Human)	160
Q9UNX3	Q9UNX3	RL26L_HUMAN	reviewed	60S ribosomal protein L26-like 1 (Large ribosomal subunit protein uL24-like 1)	RPL26L1 RPL26P1	Homo sapiens (Human)	145
O75534	O75534	CSDE1_HUMAN	reviewed	Cold shock domain-containing protein E1 (N-ras upstream gene protein) (Protein UNR)	CSDE1 D1S155E KIAA0885 NRU UNR	Homo sapiens (Human)	798
Q9BUL8	Q9BUL8	PDC10_HUMAN	reviewed	Programmed cell death protein 10 (Cerebral cavernous malformations 3 protein) (TF-1 cell apoptosis-related protein 15)	PDCD10 CCM3 TFAR15	Homo sapiens (Human)	212
Q9NUM4	Q9NUM4	T106B_HUMAN	reviewed	Transmembrane protein 106B	TMEM106B	Homo sapiens (Human)	274
Q86YV6	Q86YV6	MYLK4_HUMAN	reviewed	Myosin light chain kinase family member 4 (EC 2.7.11.1) (Sugen kinase 85) (SgK085)	MYLK4 SGK085	Homo sapiens (Human)	388
P33316	P33316	DUT_HUMAN	reviewed	Deoxyuridine 5'-triphosphate nucleotidohydrolase, mitochondrial (dUTPase) (EC 3.6.1.23) (dUTP pyrophosphatase)	DUT	Homo sapiens (Human)	252
Q9NVI7	Q9NVI7	ATD3A_HUMAN	reviewed	ATPase family AAA domain-containing protein 3A	ATAD3A	Homo sapiens (Human)	634
Q99735	Q99735	MGST2_HUMAN	reviewed	Microsomal glutathione S-transferase 2 (Microsomal GST-2) (EC 2.5.1.18) (Microsomal GST-II)	MGST2 GST2	Homo sapiens (Human)	147
Q99959	Q99959	PKP2_HUMAN	reviewed	Plakophilin-2	PKP2	Homo sapiens (Human)	881
P30536	P30536	TSPO_HUMAN	reviewed	Translocator protein (Mitochondrial benzodiazepine receptor) (PKBS) (Peripheral-type benzodiazepine receptor) (PBR)	TSPO BZRP MBR	Homo sapiens (Human)	169
P17066	P17066	HSP76_HUMAN	reviewed	Heat shock 70 kDa protein 6 (Heat shock 70 kDa protein B')	HSPA6 HSP70B'	Homo sapiens (Human)	643
P10619	P10619	PPGB_HUMAN	reviewed	Lysosomal protective protein (EC 3.4.16.5) (Carboxypeptidase C) (Carboxypeptidase L) (Cathepsin A) (Protective protein cathepsin A) (PPCA) (Protective protein for beta-galactosidase) [Cleaved into: Lysosomal protective protein 32 kDa chain; Lysosomal protective protein 20 kDa chain]	CTSA PPGB	Homo sapiens (Human)	480
P05107	P05107	ITB2_HUMAN	reviewed	Integrin beta-2 (Cell surface adhesion glycoproteins LFA-1/CR3/p150,95 subunit beta) (Complement receptor C3 subunit beta) (CD antigen CD18)	ITGB2 CD18 MFI7	Homo sapiens (Human)	769
P35268	P35268	RL22_HUMAN	reviewed	60S ribosomal protein L22 (EBER-associated protein) (EAP) (Epstein-Barr virus small RNA-associated protein) (Heparin-binding protein HBp15) (Large ribosomal subunit protein eL22)	RPL22	Homo sapiens (Human)	128
Q6ZMI0	Q6ZMI0	PPR21_HUMAN	reviewed	Protein phosphatase 1 regulatory subunit 21 (Coiled-coil domain-containing protein 128) (KLRAQ motif-containing protein 1)	PPP1R21 CCDC128 KLRAQ1	Homo sapiens (Human)	780
Q53GQ0	Q53GQ0	DHB12_HUMAN	reviewed	Very-long-chain 3-oxoacyl-CoA reductase (EC 1.1.1.330) (17-beta-hydroxysteroid dehydrogenase 12) (17-beta-HSD 12) (3-ketoacyl-CoA reductase) (KAR) (Estradiol 17-beta-dehydrogenase 12) (EC 1.1.1.62) (Short chain dehydrogenase/reductase family 12C member 1)	HSD17B12 SDR12C1	Homo sapiens (Human)	312
Q9UJZ1	Q9UJZ1	STML2_HUMAN	reviewed	Stomatin-like protein 2, mitochondrial (SLP-2) (EPB72-like protein 2) (Paraprotein target 7) (Paratarg-7)	STOML2 SLP2 HSPC108	Homo sapiens (Human)	356
P52790	P52790	HXK3_HUMAN	reviewed	Hexokinase-3 (EC 2.7.1.1) (Hexokinase type III) (HK III) (Hexokinase-C)	HK3	Homo sapiens (Human)	923
Q16831	Q16831	UPP1_HUMAN	reviewed	Uridine phosphorylase 1 (UPase 1) (UrdPase 1) (EC 2.4.2.3)	UPP1 UP	Homo sapiens (Human)	310
P08473	P08473	NEP_HUMAN	reviewed	Neprilysin (EC 3.4.24.11) (Atriopeptidase) (Common acute lymphocytic leukemia antigen) (CALLA) (Enkephalinase) (Neutral endopeptidase 24.11) (NEP) (Neutral endopeptidase) (Skin fibroblast elastase) (SFE) (CD antigen CD10)	MME EPN	Homo sapiens (Human)	750
Q8WX93	Q8WX93	PALLD_HUMAN	reviewed	Palladin (SIH002) (Sarcoma antigen NY-SAR-77)	PALLD KIAA0992 CGI-151	Homo sapiens (Human)	1383
P43007	P43007	SATT_HUMAN	reviewed	Neutral amino acid transporter A (Alanine/serine/cysteine/threonine transporter 1) (ASCT-1) (SATT) (Solute carrier family 1 member 4)	SLC1A4 ASCT1 SATT	Homo sapiens (Human)	532
Q05519	Q05519	SRS11_HUMAN	reviewed	Serine/arginine-rich splicing factor 11 (Arginine-rich 54 kDa nuclear protein) (p54) (Splicing factor, arginine/serine-rich 11)	SRSF11 SFRS11	Homo sapiens (Human)	484
P48730	P48730	KC1D_HUMAN	reviewed	Casein kinase I isoform delta (CKI-delta) (CKId) (EC 2.7.11.1) (Tau-protein kinase CSNK1D) (EC 2.7.11.26)	CSNK1D HCKID	Homo sapiens (Human)	415
P61513	P61513	RL37A_HUMAN	reviewed	60S ribosomal protein L37a (Large ribosomal subunit protein eL43)	RPL37A	Homo sapiens (Human)	92
O43760	O43760	SNG2_HUMAN	reviewed	Synaptogyrin-2 (Cellugyrin)	SYNGR2 UNQ352/PRO615	Homo sapiens (Human)	224
Q8NFJ5	Q8NFJ5	RAI3_HUMAN	reviewed	Retinoic acid-induced protein 3 (G-protein coupled receptor family C group 5 member A) (Phorbol ester induced gene 1) (PEIG-1) (Retinoic acid-induced gene 1 protein) (RAIG-1)	GPRC5A GPCR5A RAI3 RAIG1	Homo sapiens (Human)	357
Q53RT3	Q53RT3	APRV1_HUMAN	reviewed	Retroviral-like aspartic protease 1 (EC 3.4.23.-) (Skin-specific retroviral-like aspartic protease) (SASPase) (Skin aspartic protease) (TPA-inducible aspartic proteinase-like protein) (TAPS)	ASPRV1 SASP	Homo sapiens (Human)	343
P40939	P40939	ECHA_HUMAN	reviewed	Trifunctional enzyme subunit alpha, mitochondrial (78 kDa gastrin-binding protein) (Monolysocardiolipin acyltransferase) (EC 2.3.1.-) (TP-alpha) [Includes: Long-chain enoyl-CoA hydratase (EC 4.2.1.17); Long chain 3-hydroxyacyl-CoA dehydrogenase (EC 1.1.1.211)]	HADHA HADH	Homo sapiens (Human)	763
P12236	P12236	ADT3_HUMAN	reviewed	ADP/ATP translocase 3 (ADP,ATP carrier protein 3) (ADP,ATP carrier protein, isoform T2) (ANT 2) (Adenine nucleotide translocator 3) (ANT 3) (Solute carrier family 25 member 6) [Cleaved into: ADP/ATP translocase 3, N-terminally processed]	SLC25A6 ANT3 CDABP0051	Homo sapiens (Human)	298
P04424	P04424	ARLY_HUMAN	reviewed	Argininosuccinate lyase (ASAL) (EC 4.3.2.1) (Arginosuccinase)	ASL	Homo sapiens (Human)	464
Q8N573	Q8N573	OXR1_HUMAN	reviewed	Oxidation resistance protein 1	OXR1 Nbla00307	Homo sapiens (Human)	874
P23368	P23368	MAOM_HUMAN	reviewed	NAD-dependent malic enzyme, mitochondrial (NAD-ME) (EC 1.1.1.38) (Malic enzyme 2)	ME2	Homo sapiens (Human)	584
Q15056	Q15056	IF4H_HUMAN	reviewed	Eukaryotic translation initiation factor 4H (eIF-4H) (Williams-Beuren syndrome chromosomal region 1 protein)	EIF4H KIAA0038 WBSCR1 WSCR1	Homo sapiens (Human)	248
Q14739	Q14739	LBR_HUMAN	reviewed	Delta(14)-sterol reductase LBR (Delta-14-SR) (EC 1.3.1.70) (3-beta-hydroxysterol Delta (14)-reductase) (C-14 sterol reductase) (C14SR) (Integral nuclear envelope inner membrane protein) (LMN2R) (Lamin-B receptor) (Sterol C14-reductase)	LBR	Homo sapiens (Human)	615
Q9UIJ7	Q9UIJ7	KAD3_HUMAN	reviewed	GTP:AMP phosphotransferase AK3, mitochondrial (EC 2.7.4.10) (Adenylate kinase 3) (AK 3) (Adenylate kinase 3 alpha-like 1)	AK3 AK3L1 AK6 AKL3L	Homo sapiens (Human)	227
Q9NVJ2	Q9NVJ2	ARL8B_HUMAN	reviewed	ADP-ribosylation factor-like protein 8B (ADP-ribosylation factor-like protein 10C) (Novel small G protein indispensable for equal chromosome segregation 1)	ARL8B ARL10C GIE1	Homo sapiens (Human)	186
O75251	O75251	NDUS7_HUMAN	reviewed	NADH dehydrogenase [ubiquinone] iron-sulfur protein 7, mitochondrial (EC 1.6.99.3) (EC 7.1.1.2) (Complex I-20kD) (CI-20kD) (NADH-ubiquinone oxidoreductase 20 kDa subunit) (PSST subunit)	NDUFS7	Homo sapiens (Human)	213
Q8WY22	Q8WY22	BRI3B_HUMAN	reviewed	BRI3-binding protein (I3-binding protein) (Cervical cancer 1 proto-oncogene-binding protein KG19) (HCCRBP-1)	BRI3BP KG19	Homo sapiens (Human)	251
Q9C0C9	Q9C0C9	UBE2O_HUMAN	reviewed	(E3-independent) E2 ubiquitin-conjugating enzyme (EC 2.3.2.24) (E2/E3 hybrid ubiquitin-protein ligase UBE2O) (Ubiquitin carrier protein O) (Ubiquitin-conjugating enzyme E2 O) (Ubiquitin-conjugating enzyme E2 of 230 kDa) (Ubiquitin-conjugating enzyme E2-230K) (Ubiquitin-protein ligase O)	UBE2O KIAA1734	Homo sapiens (Human)	1292
Q93091	Q93091	RNAS6_HUMAN	reviewed	Ribonuclease K6 (RNase K6) (EC 3.1.27.-)	RNASE6 RNS6	Homo sapiens (Human)	150
Q9UBT2	Q9UBT2	SAE2_HUMAN	reviewed	SUMO-activating enzyme subunit 2 (EC 2.3.2.-) (Anthracycline-associated resistance ARX) (Ubiquitin-like 1-activating enzyme E1B) (Ubiquitin-like modifier-activating enzyme 2)	UBA2 SAE2 UBLE1B HRIHFB2115	Homo sapiens (Human)	640
Q9BUH6	Q9BUH6	PAXX_HUMAN	reviewed	Protein PAXX (Paralog of XRCC4 and XLF) (XRCC4-like small protein)	PAXX C9orf142 XLS	Homo sapiens (Human)	204
P17181	P17181	INAR1_HUMAN	reviewed	Interferon alpha/beta receptor 1 (IFN-R-1) (IFN-alpha/beta receptor 1) (Cytokine receptor class-II member 1) (Cytokine receptor family 2 member 1) (CRF2-1) (Type I interferon receptor 1)	IFNAR1 IFNAR	Homo sapiens (Human)	557
Q10713	Q10713	MPPA_HUMAN	reviewed	Mitochondrial-processing peptidase subunit alpha (Alpha-MPP) (Inactive zinc metalloprotease alpha) (P-55)	PMPCA INPP5E KIAA0123 MPPA	Homo sapiens (Human)	525
P62750	P62750	RL23A_HUMAN	reviewed	60S ribosomal protein L23a (Large ribosomal subunit protein uL23)	RPL23A	Homo sapiens (Human)	156
Q5RKV6	Q5RKV6	EXOS6_HUMAN	reviewed	Exosome complex component MTR3 (Exosome component 6) (mRNA transport regulator 3 homolog) (hMtr3) (p11)	EXOSC6 MTR3	Homo sapiens (Human)	272
P51570	P51570	GALK1_HUMAN	reviewed	Galactokinase (EC 2.7.1.6) (Galactose kinase)	GALK1 GALK	Homo sapiens (Human)	392
Q12884	Q12884	SEPR_HUMAN	reviewed	Prolyl endopeptidase FAP (EC 3.4.21.26) (170 kDa melanoma membrane-bound gelatinase) (Dipeptidyl peptidase FAP) (EC 3.4.14.5) (Fibroblast activation protein alpha) (FAPalpha) (Gelatine degradation protease FAP) (EC 3.4.21.-) (Integral membrane serine protease) (Post-proline cleaving enzyme) (Serine integral membrane protease) (SIMP) (Surface-expressed protease) (Seprase) [Cleaved into: Antiplasmi…	FAP	Homo sapiens (Human)	760
Q9Y3B4	Q9Y3B4	SF3B6_HUMAN	reviewed	Splicing factor 3B subunit 6 (Pre-mRNA branch site protein p14) (SF3b 14 kDa subunit) (SF3B14a) (Spliceosome-associated protein, 14-kDa) (Splicing factor 3b, subunit 6, 14kDa)	SF3B6 SAP14 SF3B14 SF3B14A CGI-110 HSPC175 HT006	Homo sapiens (Human)	125
Q9BXJ9	Q9BXJ9	NAA15_HUMAN	reviewed	N-alpha-acetyltransferase 15, NatA auxiliary subunit (Gastric cancer antigen Ga19) (N-terminal acetyltransferase) (NMDA receptor-regulated protein 1) (Protein tubedown-1) (Tbdn100)	NAA15 GA19 NARG1 NATH TBDN100	Homo sapiens (Human)	866
Q8WU58	Q8WU58	F222B_HUMAN	reviewed	Protein FAM222B	FAM222B C17orf63	Homo sapiens (Human)	562
O43719	O43719	HTSF1_HUMAN	reviewed	HIV Tat-specific factor 1 (Tat-SF1)	HTATSF1	Homo sapiens (Human)	755
O15243	O15243	OBRG_HUMAN	reviewed	Leptin receptor gene-related protein (Endospanin-1) (Leptin receptor overlapping transcript protein) (OB-R gene-related protein) (OB-RGRP)	LEPROT LEPR OBR	Homo sapiens (Human)	131
P49458	P49458	SRP09_HUMAN	reviewed	Signal recognition particle 9 kDa protein (SRP9)	SRP9	Homo sapiens (Human)	86
Q9Y5B9	Q9Y5B9	SP16H_HUMAN	reviewed	FACT complex subunit SPT16 (Chromatin-specific transcription elongation factor 140 kDa subunit) (FACT 140 kDa subunit) (FACTp140) (Facilitates chromatin transcription complex subunit SPT16) (hSPT16)	SUPT16H FACT140 FACTP140	Homo sapiens (Human)	1047
P46977	P46977	STT3A_HUMAN	reviewed	Dolichyl-diphosphooligosaccharide--protein glycosyltransferase subunit STT3A (Oligosaccharyl transferase subunit STT3A) (STT3-A) (EC 2.4.99.18) (B5) (Integral membrane protein 1) (Transmembrane protein TMC)	STT3A ITM1 TMC	Homo sapiens (Human)	705
O75396	O75396	SC22B_HUMAN	reviewed	Vesicle-trafficking protein SEC22b (ER-Golgi SNARE of 24 kDa) (ERS-24) (ERS24) (SEC22 vesicle-trafficking protein homolog B) (SEC22 vesicle-trafficking protein-like 1)	SEC22B SEC22L1	Homo sapiens (Human)	215
P19878	P19878	NCF2_HUMAN	reviewed	Neutrophil cytosol factor 2 (NCF-2) (67 kDa neutrophil oxidase factor) (NADPH oxidase activator 2) (Neutrophil NADPH oxidase factor 2) (p67-phox)	NCF2 NOXA2 P67PHOX	Homo sapiens (Human)	526
Q16822	Q16822	PCKGM_HUMAN	reviewed	Phosphoenolpyruvate carboxykinase [GTP], mitochondrial (PEPCK-M) (EC 4.1.1.32)	PCK2 PEPCK2	Homo sapiens (Human)	640
O15382	O15382	BCAT2_HUMAN	reviewed	Branched-chain-amino-acid aminotransferase, mitochondrial (BCAT(m)) (EC 2.6.1.42) (Placental protein 18) (PP18)	BCAT2 BCATM BCT2 ECA40	Homo sapiens (Human)	392
P29803	P29803	ODPAT_HUMAN	reviewed	Pyruvate dehydrogenase E1 component subunit alpha, testis-specific form, mitochondrial (EC 1.2.4.1) (PDHE1-A type II)	PDHA2 PDHAL	Homo sapiens (Human)	388
P01116	P01116	RASK_HUMAN	reviewed	GTPase KRas (K-Ras 2) (Ki-Ras) (c-K-ras) (c-Ki-ras) [Cleaved into: GTPase KRas, N-terminally processed]	KRAS KRAS2 RASK2	Homo sapiens (Human)	189
O95994	O95994	AGR2_HUMAN	reviewed	Anterior gradient protein 2 homolog (AG-2) (hAG-2) (HPC8) (Secreted cement gland protein XAG-2 homolog)	AGR2 AG2 UNQ515/PRO1030	Homo sapiens (Human)	175
P12268	P12268	IMDH2_HUMAN	reviewed	Inosine-5'-monophosphate dehydrogenase 2 (IMP dehydrogenase 2) (IMPD 2) (IMPDH 2) (EC 1.1.1.205) (IMPDH-II)	IMPDH2 IMPD2	Homo sapiens (Human)	514
Q3SY84	Q3SY84	K2C71_HUMAN	reviewed	Keratin, type II cytoskeletal 71 (Cytokeratin-71) (CK-71) (Keratin-71) (K71) (Type II inner root sheath-specific keratin-K6irs1) (Keratin 6 irs) (hK6irs) (hK6irs1) (Type-II keratin Kb34)	KRT71 K6IRS1 KB34 KRT6IRS1	Homo sapiens (Human)	523
Q12768	Q12768	WASC5_HUMAN	reviewed	WASH complex subunit 5 (Strumpellin) (WASH complex subunit strumpellin)	WASHC5 KIAA0196	Homo sapiens (Human)	1159
P49821	P49821	NDUV1_HUMAN	reviewed	NADH dehydrogenase [ubiquinone] flavoprotein 1, mitochondrial (EC 1.6.99.3) (EC 7.1.1.2) (Complex I-51kD) (CI-51kD) (NADH dehydrogenase flavoprotein 1) (NADH-ubiquinone oxidoreductase 51 kDa subunit)	NDUFV1 UQOR1	Homo sapiens (Human)	464
O95777	O95777	LSM8_HUMAN	reviewed	U6 snRNA-associated Sm-like protein LSm8	LSM8	Homo sapiens (Human)	96
Q96C36	Q96C36	P5CR2_HUMAN	reviewed	Pyrroline-5-carboxylate reductase 2 (P5C reductase 2) (P5CR 2) (EC 1.5.1.2)	PYCR2	Homo sapiens (Human)	320
P60602	P60602	ROMO1_HUMAN	reviewed	Reactive oxygen species modulator 1 (ROS modulator 1) (Epididymis tissue protein Li 175) (Glyrichin) (Mitochondrial targeting GxxxG motif protein) (MTGM) (Protein MGR2 homolog)	ROMO1 C20orf52	Homo sapiens (Human)	79
P22695	P22695	QCR2_HUMAN	reviewed	Cytochrome b-c1 complex subunit 2, mitochondrial (Complex III subunit 2) (Core protein II) (Ubiquinol-cytochrome-c reductase complex core protein 2)	UQCRC2	Homo sapiens (Human)	453
Q9Y6M1	Q9Y6M1	IF2B2_HUMAN	reviewed	Insulin-like growth factor 2 mRNA-binding protein 2 (IGF2 mRNA-binding protein 2) (IMP-2) (Hepatocellular carcinoma autoantigen p62) (IGF-II mRNA-binding protein 2) (VICKZ family member 2)	IGF2BP2 IMP2 VICKZ2	Homo sapiens (Human)	599
Q9UJU6	Q9UJU6	DBNL_HUMAN	reviewed	Drebrin-like protein (Cervical SH3P7) (Cervical mucin-associated protein) (Drebrin-F) (HPK1-interacting protein of 55 kDa) (HIP-55) (SH3 domain-containing protein 7)	DBNL CMAP SH3P7 PP5423	Homo sapiens (Human)	430
Q9NRL3	Q9NRL3	STRN4_HUMAN	reviewed	Striatin-4 (Zinedin)	STRN4 ZIN	Homo sapiens (Human)	753
Q7Z794	Q7Z794	K2C1B_HUMAN	reviewed	Keratin, type II cytoskeletal 1b (Cytokeratin-1B) (CK-1B) (Keratin-77) (K77) (Type-II keratin Kb39)	KRT77 KRT1B	Homo sapiens (Human)	578
P50416	P50416	CPT1A_HUMAN	reviewed	Carnitine O-palmitoyltransferase 1, liver isoform (CPT1-L) (EC 2.3.1.21) (Carnitine O-palmitoyltransferase I, liver isoform) (CPT I) (CPTI-L) (Carnitine palmitoyltransferase 1A)	CPT1A CPT1	Homo sapiens (Human)	773
Q8TCJ2	Q8TCJ2	STT3B_HUMAN	reviewed	Dolichyl-diphosphooligosaccharide--protein glycosyltransferase subunit STT3B (Oligosaccharyl transferase subunit STT3B) (STT3-B) (EC 2.4.99.18) (Source of immunodominant MHC-associated peptides homolog)	STT3B SIMP	Homo sapiens (Human)	826
P05141	P05141	ADT2_HUMAN	reviewed	ADP/ATP translocase 2 (ADP,ATP carrier protein 2) (ADP,ATP carrier protein, fibroblast isoform) (Adenine nucleotide translocator 2) (ANT 2) (Solute carrier family 25 member 5) [Cleaved into: ADP/ATP translocase 2, N-terminally processed]	SLC25A5 ANT2	Homo sapiens (Human)	298
P61803	P61803	DAD1_HUMAN	reviewed	Dolichyl-diphosphooligosaccharide--protein glycosyltransferase subunit DAD1 (Oligosaccharyl transferase subunit DAD1) (Defender against cell death 1) (DAD-1)	DAD1	Homo sapiens (Human)	113
Q16795	Q16795	NDUA9_HUMAN	reviewed	NADH dehydrogenase [ubiquinone] 1 alpha subcomplex subunit 9, mitochondrial (Complex I-39kD) (CI-39kD) (NADH-ubiquinone oxidoreductase 39 kDa subunit)	NDUFA9 NDUFS2L	Homo sapiens (Human)	377
P0DP57	P0DP57	SLUR2_HUMAN	reviewed	Secreted Ly-6/uPAR domain-containing protein 2 (Secreted LY6/PLAUR domain-containing protein 2) (Secreted Ly-6/uPAR-related protein 2) (SLURP-2)	SLURP2	Homo sapiens (Human)	97
P35232	P35232	PHB_HUMAN	reviewed	Prohibitin	PHB	Homo sapiens (Human)	272
Q9P2T1	Q9P2T1	GMPR2_HUMAN	reviewed	GMP reductase 2 (GMPR 2) (EC 1.7.1.7) (Guanosine 5'-monophosphate oxidoreductase 2) (Guanosine monophosphate reductase 2)	GMPR2	Homo sapiens (Human)	348
Q9BZH6	Q9BZH6	WDR11_HUMAN	reviewed	WD repeat-containing protein 11 (Bromodomain and WD repeat-containing protein 2) (WD repeat-containing protein 15)	WDR11 BRWD2 KIAA1351 WDR15	Homo sapiens (Human)	1224
Q96A99	Q96A99	PTX4_HUMAN	reviewed	Pentraxin-4	PTX4 C16orf38	Homo sapiens (Human)	478
O00160	O00160	MYO1F_HUMAN	reviewed	Unconventional myosin-If (Myosin-Ie)	MYO1F	Homo sapiens (Human)	1098
Q15125	Q15125	EBP_HUMAN	reviewed	3-beta-hydroxysteroid-Delta(8),Delta(7)-isomerase (EC 5.3.3.5) (Cholestenol Delta-isomerase) (Delta(8)-Delta(7) sterol isomerase) (D8-D7 sterol isomerase) (Emopamil-binding protein)	EBP	Homo sapiens (Human)	230
P49411	P49411	EFTU_HUMAN	reviewed	Elongation factor Tu, mitochondrial (EF-Tu) (P43)	TUFM	Homo sapiens (Human)	452
G2XKQ0	G2XKQ0	SUMO5_HUMAN	reviewed	Small ubiquitin-related modifier 5 (SUMO-5) (SUMO1 pseudogene 1) (Ubiquitin-like 2) (Ubiquitin-like 6)	SUMO1P1 SUMO5 UBL2 UBL6	Homo sapiens (Human)	101
P20336	P20336	RAB3A_HUMAN	reviewed	Ras-related protein Rab-3A	RAB3A	Homo sapiens (Human)	220
P17844	P17844	DDX5_HUMAN	reviewed	Probable ATP-dependent RNA helicase DDX5 (EC 3.6.4.13) (DEAD box protein 5) (RNA helicase p68)	DDX5 G17P1 HELR HLR1	Homo sapiens (Human)	614
P49913	P49913	CAMP_HUMAN	reviewed	Cathelicidin antimicrobial peptide (18 kDa cationic antimicrobial protein) (CAP-18) (hCAP-18) [Cleaved into: Antibacterial peptide FALL-39 (FALL-39 peptide antibiotic); Antibacterial peptide LL-37]	CAMP CAP18 FALL39 HSD26	Homo sapiens (Human)	170
Q8IYE0	Q8IYE0	CC146_HUMAN	reviewed	Coiled-coil domain-containing protein 146	CCDC146 KIAA1505	Homo sapiens (Human)	955
O95678	O95678	K2C75_HUMAN	reviewed	Keratin, type II cytoskeletal 75 (Cytokeratin-75) (CK-75) (Keratin-6 hair follicle) (hK6hf) (Keratin-75) (K75) (Type II keratin-K6hf) (Type-II keratin Kb18)	KRT75 K6HF KB18	Homo sapiens (Human)	551
P29466	P29466	CASP1_HUMAN	reviewed	Caspase-1 (CASP-1) (EC 3.4.22.36) (Interleukin-1 beta convertase) (IL-1BC) (Interleukin-1 beta-converting enzyme) (ICE) (IL-1 beta-converting enzyme) (p45) [Cleaved into: Caspase-1 subunit p20; Caspase-1 subunit p10]	CASP1 IL1BC IL1BCE	Homo sapiens (Human)	404
P84550	P84550	SKOR1_HUMAN	reviewed	SKI family transcriptional corepressor 1 (Functional Smad-suppressing element on chromosome 15) (Fussel-15) (LBX1 corepressor 1) (Ladybird homeobox corepressor 1)	SKOR1 CORL1 FUSSEL15 LBXCOR1	Homo sapiens (Human)	965
P08631	P08631	HCK_HUMAN	reviewed	Tyrosine-protein kinase HCK (EC 2.7.10.2) (Hematopoietic cell kinase) (Hemopoietic cell kinase) (p59-HCK/p60-HCK) (p59Hck) (p61Hck)	HCK	Homo sapiens (Human)	526
Q6WCQ1	Q6WCQ1	MPRIP_HUMAN	reviewed	Myosin phosphatase Rho-interacting protein (M-RIP) (Rho-interacting protein 3) (RIP3) (p116Rip)	MPRIP KIAA0864 MRIP RHOIP3	Homo sapiens (Human)	1025
P61011	P61011	SRP54_HUMAN	reviewed	Signal recognition particle 54 kDa protein (SRP54)	SRP54	Homo sapiens (Human)	504
Q03519	Q03519	TAP2_HUMAN	reviewed	Antigen peptide transporter 2 (APT2) (ATP-binding cassette sub-family B member 3) (Peptide supply factor 2) (Peptide transporter PSF2) (PSF-2) (Peptide transporter TAP2) (Peptide transporter involved in antigen processing 2) (Really interesting new gene 11 protein)	TAP2 ABCB3 PSF2 RING11 Y1	Homo sapiens (Human)	686
Q9UGL9	Q9UGL9	CRCT1_HUMAN	reviewed	Cysteine-rich C-terminal protein 1 (Protein NICE-1)	CRCT1 C1orf42 NICE1	Homo sapiens (Human)	99
Q93050	Q93050	VPP1_HUMAN	reviewed	V-type proton ATPase 116 kDa subunit a isoform 1 (V-ATPase 116 kDa isoform a1) (Clathrin-coated vesicle/synaptic vesicle proton pump 116 kDa subunit) (Vacuolar adenosine triphosphatase subunit Ac116) (Vacuolar proton pump subunit 1) (Vacuolar proton translocating ATPase 116 kDa subunit a isoform 1)	ATP6V0A1 ATP6N1 ATP6N1A VPP1	Homo sapiens (Human)	837
P84085	P84085	ARF5_HUMAN	reviewed	ADP-ribosylation factor 5	ARF5	Homo sapiens (Human)	180
O94907	O94907	DKK1_HUMAN	reviewed	Dickkopf-related protein 1 (Dickkopf-1) (Dkk-1) (hDkk-1) (SK)	DKK1 UNQ492/PRO1008	Homo sapiens (Human)	266
Q7Z7H5	Q7Z7H5	TMED4_HUMAN	reviewed	Transmembrane emp24 domain-containing protein 4 (Endoplasmic reticulum stress-response protein 25) (ERS25) (GMP25iso) (Putative NF-kappa-B-activating protein 156) (p24 family protein alpha-3) (p24alpha3)	TMED4 ERS25	Homo sapiens (Human)	227
Q9UQ05	Q9UQ05	KCNH4_HUMAN	reviewed	Potassium voltage-gated channel subfamily H member 4 (Brain-specific eag-like channel 2) (BEC2) (Ether-a-go-go-like potassium channel 1) (ELK channel 1) (ELK1) (Voltage-gated potassium channel subunit Kv12.3)	KCNH4	Homo sapiens (Human)	1017
O95202	O95202	LETM1_HUMAN	reviewed	Mitochondrial proton/calcium exchanger protein (Leucine zipper-EF-hand-containing transmembrane protein 1)	LETM1	Homo sapiens (Human)	739
Q96KP1	Q96KP1	EXOC2_HUMAN	reviewed	Exocyst complex component 2 (Exocyst complex component Sec5)	EXOC2 SEC5 SEC5L1	Homo sapiens (Human)	924
P56385	P56385	ATP5I_HUMAN	reviewed	ATP synthase subunit e, mitochondrial (ATPase subunit e) (ATP synthase membrane subunit e) [Cleaved into: ATP synthase subunit e, mitochondrial, N-terminally processed]	ATP5ME ATP5I ATP5K	Homo sapiens (Human)	69
P36542	P36542	ATPG_HUMAN	reviewed	ATP synthase subunit gamma, mitochondrial (ATP synthase F1 subunit gamma) (F-ATPase gamma subunit)	ATP5F1C ATP5C ATP5C1 ATP5CL1	Homo sapiens (Human)	298
O75489	O75489	NDUS3_HUMAN	reviewed	NADH dehydrogenase [ubiquinone] iron-sulfur protein 3, mitochondrial (EC 1.6.99.3) (EC 7.1.1.2) (Complex I-30kD) (CI-30kD) (NADH-ubiquinone oxidoreductase 30 kDa subunit)	NDUFS3	Homo sapiens (Human)	264
Q9Y5N6	Q9Y5N6	ORC6_HUMAN	reviewed	Origin recognition complex subunit 6	ORC6 ORC6L	Homo sapiens (Human)	252
P19525	P19525	E2AK2_HUMAN	reviewed	Interferon-induced, double-stranded RNA-activated protein kinase (EC 2.7.11.1) (Eukaryotic translation initiation factor 2-alpha kinase 2) (eIF-2A protein kinase 2) (Interferon-inducible RNA-dependent protein kinase) (P1/eIF-2A protein kinase) (Protein kinase RNA-activated) (PKR) (Protein kinase R) (Tyrosine-protein kinase EIF2AK2) (EC 2.7.10.2) (p68 kinase)	EIF2AK2 PKR PRKR	Homo sapiens (Human)	551
O95486	O95486	SC24A_HUMAN	reviewed	Protein transport protein Sec24A (SEC24-related protein A)	SEC24A	Homo sapiens (Human)	1093
Q9C075	Q9C075	K1C23_HUMAN	reviewed	Keratin, type I cytoskeletal 23 (Cytokeratin-23) (CK-23) (Keratin-23) (K23)	KRT23	Homo sapiens (Human)	422
Q9Y6D9	Q9Y6D9	MD1L1_HUMAN	reviewed	Mitotic spindle assembly checkpoint protein MAD1 (Mitotic arrest deficient 1-like protein 1) (MAD1-like protein 1) (Mitotic checkpoint MAD1 protein homolog) (HsMAD1) (hMAD1) (Tax-binding protein 181)	MAD1L1 MAD1 TXBP181	Homo sapiens (Human)	718
O43291	O43291	SPIT2_HUMAN	reviewed	Kunitz-type protease inhibitor 2 (Hepatocyte growth factor activator inhibitor type 2) (HAI-2) (Placental bikunin)	SPINT2 HAI2 KOP	Homo sapiens (Human)	252
P04233	P04233	HG2A_HUMAN	reviewed	HLA class II histocompatibility antigen gamma chain (HLA-DR antigens-associated invariant chain) (Ia antigen-associated invariant chain) (Ii) (p33) (CD antigen CD74) [Cleaved into: Class-II-associated invariant chain peptide (CLIP)]	CD74 DHLAG	Homo sapiens (Human)	296
P19440	P19440	GGT1_HUMAN	reviewed	Glutathione hydrolase 1 proenzyme (EC 3.4.19.13) (Gamma-glutamyltransferase 1) (Gamma-glutamyltranspeptidase 1) (GGT 1) (EC 2.3.2.2) (Leukotriene-C4 hydrolase) (EC 3.4.19.14) (CD antigen CD224) [Cleaved into: Glutathione hydrolase 1 heavy chain; Glutathione hydrolase 1 light chain]	GGT1 GGT	Homo sapiens (Human)	569
Q9UBF8	Q9UBF8	PI4KB_HUMAN	reviewed	Phosphatidylinositol 4-kinase beta (PI4K-beta) (PI4Kbeta) (PtdIns 4-kinase beta) (EC 2.7.1.67) (NPIK) (PI4K92) (PI4KIII)	PI4KB PIK4CB	Homo sapiens (Human)	816
O00442	O00442	RTCA_HUMAN	reviewed	RNA 3'-terminal phosphate cyclase (RNA cyclase) (RNA-3'-phosphate cyclase) (EC 6.5.1.4) (RNA terminal phosphate cyclase domain-containing protein 1) (RTC domain-containing protein 1)	RTCA RPC RPC1 RTC1 RTCD1	Homo sapiens (Human)	366
Q96GG9	Q96GG9	DCNL1_HUMAN	reviewed	DCN1-like protein 1 (DCUN1 domain-containing protein 1) (Defective in cullin neddylation protein 1-like protein 1) (Squamous cell carcinoma-related oncogene)	DCUN1D1 DCN1 DCUN1L1 RP42 SCCRO	Homo sapiens (Human)	259
P48556	P48556	PSMD8_HUMAN	reviewed	26S proteasome non-ATPase regulatory subunit 8 (26S proteasome regulatory subunit RPN12) (26S proteasome regulatory subunit S14) (p31)	PSMD8	Homo sapiens (Human)	350
Q8N2C7	Q8N2C7	UNC80_HUMAN	reviewed	Protein unc-80 homolog	UNC80 C2orf21 KIAA1843	Homo sapiens (Human)	3258
O15305	O15305	PMM2_HUMAN	reviewed	Phosphomannomutase 2 (PMM 2) (EC 5.4.2.8)	PMM2	Homo sapiens (Human)	246
Q15819	Q15819	UB2V2_HUMAN	reviewed	Ubiquitin-conjugating enzyme E2 variant 2 (DDVit 1) (Enterocyte differentiation-associated factor 1) (EDAF-1) (Enterocyte differentiation-promoting factor 1) (EDPF-1) (MMS2 homolog) (Vitamin D3-inducible protein)	UBE2V2 MMS2 UEV2	Homo sapiens (Human)	145
O00560	O00560	SDCB1_HUMAN	reviewed	Syntenin-1 (Melanoma differentiation-associated protein 9) (MDA-9) (Pro-TGF-alpha cytoplasmic domain-interacting protein 18) (TACIP18) (Scaffold protein Pbp1) (Syndecan-binding protein 1)	SDCBP MDA9 SYCL	Homo sapiens (Human)	298
P20292	P20292	AL5AP_HUMAN	reviewed	Arachidonate 5-lipoxygenase-activating protein (FLAP) (MK-886-binding protein)	ALOX5AP FLAP	Homo sapiens (Human)	161
P51688	P51688	SPHM_HUMAN	reviewed	N-sulphoglucosamine sulphohydrolase (EC 3.10.1.1) (Sulfoglucosamine sulfamidase) (Sulphamidase)	SGSH HSS	Homo sapiens (Human)	502
Q9HCN8	Q9HCN8	SDF2L_HUMAN	reviewed	Stromal cell-derived factor 2-like protein 1 (SDF2-like protein 1) (PWP1-interacting protein 8)	SDF2L1 UNQ1941/PRO4424	Homo sapiens (Human)	221
Q16718	Q16718	NDUA5_HUMAN	reviewed	NADH dehydrogenase [ubiquinone] 1 alpha subcomplex subunit 5 (Complex I subunit B13) (Complex I-13kD-B) (CI-13kD-B) (NADH-ubiquinone oxidoreductase 13 kDa-B subunit)	NDUFA5	Homo sapiens (Human)	116
P01763	P01763	HV348_HUMAN	reviewed	Immunoglobulin heavy variable 3-48 (Ig heavy chain V-III region WEA)	IGHV3-48	Homo sapiens (Human)	117
P28676	P28676	GRAN_HUMAN	reviewed	Grancalcin	GCA GCL	Homo sapiens (Human)	217
Q96D71	Q96D71	REPS1_HUMAN	reviewed	RalBP1-associated Eps domain-containing protein 1 (RalBP1-interacting protein 1)	REPS1	Homo sapiens (Human)	796
Q9H2C1	Q9H2C1	LHX5_HUMAN	reviewed	LIM/homeobox protein Lhx5 (LIM homeobox protein 5)	LHX5	Homo sapiens (Human)	402
Q9UBV8	Q9UBV8	PEF1_HUMAN	reviewed	Peflin (PEF protein with a long N-terminal hydrophobic domain) (Penta-EF hand domain-containing protein 1)	PEF1 ABP32 UNQ1845/PRO3573	Homo sapiens (Human)	284
O95716	O95716	RAB3D_HUMAN	reviewed	Ras-related protein Rab-3D	RAB3D GOV RAB16	Homo sapiens (Human)	219
A0A0B4J1V1	A0A0B4J1V1	HV321_HUMAN	reviewed	Immunoglobulin heavy variable 3-21	IGHV3-21	Homo sapiens (Human)	117
Q96KG9	Q96KG9	SCYL1_HUMAN	reviewed	N-terminal kinase-like protein (Coated vesicle-associated kinase of 90 kDa) (SCY1-like protein 1) (Telomerase regulation-associated protein) (Telomerase transcriptional element-interacting factor) (Teratoma-associated tyrosine kinase)	SCYL1 CVAK90 GKLP NTKL TAPK TEIF TRAP HT019	Homo sapiens (Human)	808
O15173	O15173	PGRC2_HUMAN	reviewed	Membrane-associated progesterone receptor component 2 (Progesterone membrane-binding protein) (Steroid receptor protein DG6)	PGRMC2 DG6 PMBP	Homo sapiens (Human)	223
Q9UN81	Q9UN81	LORF1_HUMAN	reviewed	LINE-1 retrotransposable element ORF1 protein (L1ORF1p) (LINE retrotransposable element 1) (LINE1 retrotransposable element 1)	L1RE1 LRE1	Homo sapiens (Human)	338
O60911	O60911	CATL2_HUMAN	reviewed	Cathepsin L2 (EC 3.4.22.43) (Cathepsin U) (Cathepsin V)	CTSV CATL2 CTSL2 CTSU UNQ268/PRO305	Homo sapiens (Human)	334
O60234	O60234	GMFG_HUMAN	reviewed	Glia maturation factor gamma (GMF-gamma)	GMFG	Homo sapiens (Human)	142
Q92542	Q92542	NICA_HUMAN	reviewed	Nicastrin	NCSTN KIAA0253 UNQ1874/PRO4317	Homo sapiens (Human)	709
P0CG22	P0CG22	DR4L1_HUMAN	reviewed	Putative dehydrogenase/reductase SDR family member 4-like 1 (EC 1.1.-.-) (Short chain dehydrogenase/reductase family 25C member 4)	DHRS4L1 SDR25C4	Homo sapiens (Human)	281
P57088	P57088	TMM33_HUMAN	reviewed	Transmembrane protein 33 (Protein DB83) (SHINC-3)	TMEM33 DB83	Homo sapiens (Human)	247
Q9NPJ3	Q9NPJ3	ACO13_HUMAN	reviewed	Acyl-coenzyme A thioesterase 13 (Acyl-CoA thioesterase 13) (EC 3.1.2.-) (Thioesterase superfamily member 2) [Cleaved into: Acyl-coenzyme A thioesterase 13, N-terminally processed]	ACOT13 THEM2 HT012 PNAS-27	Homo sapiens (Human)	140
Q9HDC9	Q9HDC9	APMAP_HUMAN	reviewed	Adipocyte plasma membrane-associated protein (Protein BSCv)	APMAP C20orf3 UNQ1869/PRO4305	Homo sapiens (Human)	416
Q9UQ13	Q9UQ13	SHOC2_HUMAN	reviewed	Leucine-rich repeat protein SHOC-2 (Protein soc-2 homolog) (Protein sur-8 homolog)	SHOC2 KIAA0862	Homo sapiens (Human)	582
Q5TCZ1	Q5TCZ1	SPD2A_HUMAN	reviewed	SH3 and PX domain-containing protein 2A (Adapter protein TKS5) (Five SH3 domain-containing protein) (SH3 multiple domains protein 1) (Tyrosine kinase substrate with five SH3 domains)	SH3PXD2A FISH KIAA0418 SH3MD1 TKS5	Homo sapiens (Human)	1133
Q6PIF6	Q6PIF6	MYO7B_HUMAN	reviewed	Unconventional myosin-VIIb	MYO7B	Homo sapiens (Human)	2116
Q9UKM9	Q9UKM9	RALY_HUMAN	reviewed	RNA-binding protein Raly (Autoantigen p542) (Heterogeneous nuclear ribonucleoprotein C-like 2) (hnRNP core protein C-like 2) (hnRNP associated with lethal yellow protein homolog)	RALY HNRPCL2 P542	Homo sapiens (Human)	306
P62745	P62745	RHOB_HUMAN	reviewed	Rho-related GTP-binding protein RhoB (Rho cDNA clone 6) (h6)	RHOB ARH6 ARHB	Homo sapiens (Human)	196
Q969P6	Q969P6	TOP1M_HUMAN	reviewed	DNA topoisomerase I, mitochondrial (TOP1mt) (EC 5.6.2.1)	TOP1MT	Homo sapiens (Human)	601
O60635	O60635	TSN1_HUMAN	reviewed	Tetraspanin-1 (Tspan-1) (Tetraspan NET-1) (Tetraspanin TM4-C)	TSPAN1	Homo sapiens (Human)	241
Q9NR56	Q9NR56	MBNL1_HUMAN	reviewed	Muscleblind-like protein 1 (Triplet-expansion RNA-binding protein)	MBNL1 EXP KIAA0428 MBNL	Homo sapiens (Human)	388
P11177	P11177	ODPB_HUMAN	reviewed	Pyruvate dehydrogenase E1 component subunit beta, mitochondrial (PDHE1-B) (EC 1.2.4.1)	PDHB PHE1B	Homo sapiens (Human)	359
Q8TCT9	Q8TCT9	HM13_HUMAN	reviewed	Minor histocompatibility antigen H13 (EC 3.4.23.-) (Intramembrane protease 1) (IMP-1) (IMPAS-1) (hIMP1) (Presenilin-like protein 3) (Signal peptide peptidase)	HM13 H13 IMP1 PSL3 SPP MSTP086	Homo sapiens (Human)	377
Q8WTV0	Q8WTV0	SCRB1_HUMAN	reviewed	Scavenger receptor class B member 1 (SRB1) (CD36 and LIMPII analogous 1) (CLA-1) (CD36 antigen-like 1) (Collagen type I receptor, thrombospondin receptor-like 1) (SR-BI) (CD antigen CD36)	SCARB1 CD36L1 CLA1	Homo sapiens (Human)	552
O75964	O75964	ATP5L_HUMAN	reviewed	ATP synthase subunit g, mitochondrial (ATPase subunit g) (ATP synthase membrane subunit g)	ATP5MG ATP5L	Homo sapiens (Human)	103
Q5T1M5	Q5T1M5	FKB15_HUMAN	reviewed	FK506-binding protein 15 (FKBP-15) (133 kDa FK506-binding protein) (133 kDa FKBP) (FKBP-133) (WASP- and FKBP-like protein) (WAFL)	FKBP15 KIAA0674	Homo sapiens (Human)	1219
Q9BRR6	Q9BRR6	ADPGK_HUMAN	reviewed	ADP-dependent glucokinase (ADP-GK) (ADPGK) (EC 2.7.1.147) (RbBP-35)	ADPGK PSEC0260	Homo sapiens (Human)	497
Q15286	Q15286	RAB35_HUMAN	reviewed	Ras-related protein Rab-35 (GTP-binding protein RAY) (Ras-related protein Rab-1C)	RAB35 RAB1C RAY	Homo sapiens (Human)	201
Q687X5	Q687X5	STEA4_HUMAN	reviewed	Metalloreductase STEAP4 (EC 1.16.1.9) (Six-transmembrane epithelial antigen of prostate 4) (SixTransMembrane protein of prostate 2) (Tumor necrosis factor, alpha-induced protein 9)	STEAP4 STAMP2 TNFAIP9	Homo sapiens (Human)	459
Q9Y2Q3	Q9Y2Q3	GSTK1_HUMAN	reviewed	Glutathione S-transferase kappa 1 (EC 2.5.1.18) (GST 13-13) (GST class-kappa) (GSTK1-1) (hGSTK1) (Glutathione S-transferase subunit 13)	GSTK1 HDCMD47P	Homo sapiens (Human)	226
P52815	P52815	RM12_HUMAN	reviewed	39S ribosomal protein L12, mitochondrial (L12mt) (MRP-L12) (5c5-2) (Mitochondrial large ribosomal subunit protein bL12m)	MRPL12 MRPL7 RPML12	Homo sapiens (Human)	198
Q5VTE0	Q5VTE0	EF1A3_HUMAN	reviewed	Putative elongation factor 1-alpha-like 3 (EF-1-alpha-like 3) (Eukaryotic elongation factor 1 A-like 3) (eEF1A-like 3) (Eukaryotic translation elongation factor 1 alpha-1 pseudogene 5)	EEF1A1P5 EEF1AL3	Homo sapiens (Human)	462
Q13151	Q13151	ROA0_HUMAN	reviewed	Heterogeneous nuclear ribonucleoprotein A0 (hnRNP A0)	HNRNPA0 HNRPA0	Homo sapiens (Human)	305
A1X283	A1X283	SPD2B_HUMAN	reviewed	SH3 and PX domain-containing protein 2B (Adapter protein HOFI) (Factor for adipocyte differentiation 49) (Tyrosine kinase substrate with four SH3 domains)	SH3PXD2B FAD49 KIAA1295 TKS4	Homo sapiens (Human)	911
Q96GK7	Q96GK7	FAH2A_HUMAN	reviewed	Fumarylacetoacetate hydrolase domain-containing protein 2A (EC 3.-.-.-)	FAHD2A CGI-105	Homo sapiens (Human)	314
P61421	P61421	VA0D1_HUMAN	reviewed	V-type proton ATPase subunit d 1 (V-ATPase subunit d 1) (32 kDa accessory protein) (V-ATPase 40 kDa accessory protein) (V-ATPase AC39 subunit) (p39) (Vacuolar proton pump subunit d 1)	ATP6V0D1 ATP6D VPATPD	Homo sapiens (Human)	351
Q9NPG3	Q9NPG3	UBN1_HUMAN	reviewed	Ubinuclein-1 (HIRA-binding protein) (Protein VT4) (Ubiquitously expressed nuclear protein)	UBN1	Homo sapiens (Human)	1134
P47895	P47895	AL1A3_HUMAN	reviewed	Aldehyde dehydrogenase family 1 member A3 (EC 1.2.1.36) (Aldehyde dehydrogenase 6) (Retinaldehyde dehydrogenase 3) (RALDH-3) (RalDH3)	ALDH1A3 ALDH6	Homo sapiens (Human)	512
P17039	P17039	ZNF30_HUMAN	reviewed	Zinc finger protein 30 (Zinc finger protein KOX28)	ZNF30 KOX28	Homo sapiens (Human)	623
P08579	P08579	RU2B_HUMAN	reviewed	U2 small nuclear ribonucleoprotein B'' (U2 snRNP B'')	SNRPB2	Homo sapiens (Human)	225
Q5K651	Q5K651	SAMD9_HUMAN	reviewed	Sterile alpha motif domain-containing protein 9 (SAM domain-containing protein 9)	SAMD9 C7orf5 DRIF1 KIAA2004 OEF1	Homo sapiens (Human)	1589
Q15006	Q15006	EMC2_HUMAN	reviewed	ER membrane protein complex subunit 2 (Tetratricopeptide repeat protein 35) (TPR repeat protein 35)	EMC2 KIAA0103 TTC35	Homo sapiens (Human)	297
P62899	P62899	RL31_HUMAN	reviewed	60S ribosomal protein L31 (Large ribosomal subunit protein eL31)	RPL31	Homo sapiens (Human)	125
Q9NQH7	Q9NQH7	XPP3_HUMAN	reviewed	Xaa-Pro aminopeptidase 3 (X-Pro aminopeptidase 3) (EC 3.4.11.9) (Aminopeptidase P3) (APP3)	XPNPEP3	Homo sapiens (Human)	507
Q9UGI8	Q9UGI8	TES_HUMAN	reviewed	Testin (TESS)	TES	Homo sapiens (Human)	421
P22087	P22087	FBRL_HUMAN	reviewed	rRNA 2'-O-methyltransferase fibrillarin (EC 2.1.1.-) (34 kDa nucleolar scleroderma antigen) (Histone-glutamine methyltransferase)	FBL FIB1 FLRN	Homo sapiens (Human)	321
Q9UKY3	Q9UKY3	CES1P_HUMAN	reviewed	Putative inactive carboxylesterase 4 (Inactive carboxylesterase 1 pseudogene 1) (Placental carboxylesterase 3) (PCE-3)	CES1P1 CES4	Homo sapiens (Human)	287
P48449	P48449	ERG7_HUMAN	reviewed	Lanosterol synthase (EC 5.4.99.7) (2,3-epoxysqualene--lanosterol cyclase) (Oxidosqualene--lanosterol cyclase) (OSC) (hOSC)	LSS OSC	Homo sapiens (Human)	732
Q96BQ1	Q96BQ1	FAM3D_HUMAN	reviewed	Protein FAM3D	FAM3D UNQ567/PRO1130	Homo sapiens (Human)	224
P61009	P61009	SPCS3_HUMAN	reviewed	Signal peptidase complex subunit 3 (EC 3.4.-.-) (Microsomal signal peptidase 22/23 kDa subunit) (SPC22/23) (SPase 22/23 kDa subunit)	SPCS3 SPC22 UNQ1841/PRO3567	Homo sapiens (Human)	180
P08243	P08243	ASNS_HUMAN	reviewed	Asparagine synthetase [glutamine-hydrolyzing] (EC 6.3.5.4) (Cell cycle control protein TS11) (Glutamine-dependent asparagine synthetase)	ASNS TS11	Homo sapiens (Human)	561
Q0WX57	Q0WX57	U17LO_HUMAN	reviewed	Ubiquitin carboxyl-terminal hydrolase 17-like protein 24 (EC 3.4.19.12) (Deubiquitinating enzyme 17) (Ubiquitin thioesterase 17) (Ubiquitin-specific-processing protease 17)	USP17L24 USP17 USP17H USP17I USP17J USP17K USP17L USP17M; USP17L25; USP17L26; USP17L27; USP17L28; USP17L29; USP17L30	Homo sapiens (Human)	530
P42263	P42263	GRIA3_HUMAN	reviewed	Glutamate receptor 3 (GluR-3) (AMPA-selective glutamate receptor 3) (GluR-C) (GluR-K3) (Glutamate receptor ionotropic, AMPA 3) (GluA3)	GRIA3 GLUR3 GLURC	Homo sapiens (Human)	894
Q99442	Q99442	SEC62_HUMAN	reviewed	Translocation protein SEC62 (Translocation protein 1) (TP-1) (hTP-1)	SEC62 TLOC1	Homo sapiens (Human)	399
P16422	P16422	EPCAM_HUMAN	reviewed	Epithelial cell adhesion molecule (Ep-CAM) (Adenocarcinoma-associated antigen) (Cell surface glycoprotein Trop-1) (Epithelial cell surface antigen) (Epithelial glycoprotein) (EGP) (Epithelial glycoprotein 314) (EGP314) (hEGP314) (KS 1/4 antigen) (KSA) (Major gastrointestinal tumor-associated protein GA733-2) (Tumor-associated calcium signal transducer 1) (CD antigen CD326)	EPCAM GA733-2 M1S2 M4S1 MIC18 TACSTD1 TROP1	Homo sapiens (Human)	314
P30825	P30825	SL7A1_HUMAN	reviewed	High affinity cationic amino acid transporter 1 (CAT-1) (CAT1) (Ecotropic retroviral leukemia receptor homolog) (Ecotropic retrovirus receptor homolog) (Solute carrier family 7 member 1) (System Y+ basic amino acid transporter)	SLC7A1 ATRC1 ERR REC1L	Homo sapiens (Human)	629
P01112	P01112	RASH_HUMAN	reviewed	GTPase HRas (H-Ras-1) (Ha-Ras) (Transforming protein p21) (c-H-ras) (p21ras) [Cleaved into: GTPase HRas, N-terminally processed]	HRAS HRAS1	Homo sapiens (Human)	189
Q13217	Q13217	DNJC3_HUMAN	reviewed	DnaJ homolog subfamily C member 3 (Endoplasmic reticulum DNA J domain-containing protein 6) (ER-resident protein ERdj6) (ERdj6) (Interferon-induced, double-stranded RNA-activated protein kinase inhibitor) (Protein kinase inhibitor of 58 kDa) (Protein kinase inhibitor p58)	DNAJC3 P58IPK PRKRI	Homo sapiens (Human)	504
P09471	P09471	GNAO_HUMAN	reviewed	Guanine nucleotide-binding protein G(o) subunit alpha	GNAO1	Homo sapiens (Human)	354
Q03111	Q03111	ENL_HUMAN	reviewed	Protein ENL (YEATS domain-containing protein 1)	MLLT1 ENL LTG19 YEATS1	Homo sapiens (Human)	559
P18754	P18754	RCC1_HUMAN	reviewed	Regulator of chromosome condensation (Cell cycle regulatory protein) (Chromosome condensation protein 1)	RCC1 CHC1	Homo sapiens (Human)	421
O94925	O94925	GLSK_HUMAN	reviewed	Glutaminase kidney isoform, mitochondrial (GLS) (EC 3.5.1.2) (K-glutaminase) (L-glutamine amidohydrolase) [Cleaved into: Glutaminase kidney isoform, mitochondrial 68 kDa chain; Glutaminase kidney isoform, mitochondrial 65 kDa chain]	GLS GLS1 KIAA0838	Homo sapiens (Human)	669
Q13445	Q13445	TMED1_HUMAN	reviewed	Transmembrane emp24 domain-containing protein 1 (Interleukin-1 receptor-like 1 ligand) (Putative T1/ST2 receptor-binding protein) (p24 family protein gamma-1) (Tp24) (p24gamma1)	TMED1 IL1RL1L IL1RL1LG	Homo sapiens (Human)	227
O75914	O75914	PAK3_HUMAN	reviewed	Serine/threonine-protein kinase PAK 3 (EC 2.7.11.1) (Beta-PAK) (Oligophrenin-3) (p21-activated kinase 3) (PAK-3)	PAK3 OPHN3	Homo sapiens (Human)	559
Q9Y2T3	Q9Y2T3	GUAD_HUMAN	reviewed	Guanine deaminase (Guanase) (Guanine aminase) (EC 3.5.4.3) (Guanine aminohydrolase) (GAH) (p51-nedasin)	GDA KIAA1258	Homo sapiens (Human)	454
Q13884	Q13884	SNTB1_HUMAN	reviewed	Beta-1-syntrophin (59 kDa dystrophin-associated protein A1 basic component 1) (DAPA1B) (BSYN2) (Syntrophin-2) (Tax interaction protein 43) (TIP-43)	SNTB1 SNT2B1	Homo sapiens (Human)	538
Q9BTZ2	Q9BTZ2	DHRS4_HUMAN	reviewed	Dehydrogenase/reductase SDR family member 4 (EC 1.1.1.184) (NADPH-dependent carbonyl reductase/NADP-retinol dehydrogenase) (CR) (PHCR) (NADPH-dependent retinol dehydrogenase/reductase) (NRDR) (humNRDR) (Peroxisomal short-chain alcohol dehydrogenase) (PSCD) (SCAD-SRL) (Short chain dehydrogenase/reductase family 25C member 2) (Short-chain dehydrogenase/reductase family member 4)	DHRS4 SDR25C2 UNQ851/PRO1800	Homo sapiens (Human)	278
P56747	P56747	CLD6_HUMAN	reviewed	Claudin-6 (Skullin)	CLDN6 UNQ757/PRO1488	Homo sapiens (Human)	220
Q14258	Q14258	TRI25_HUMAN	reviewed	E3 ubiquitin/ISG15 ligase TRIM25 (EC 6.3.2.n3) (Estrogen-responsive finger protein) (RING finger protein 147) (RING-type E3 ubiquitin transferase) (EC 2.3.2.27) (RING-type E3 ubiquitin transferase TRIM25) (Tripartite motif-containing protein 25) (Ubiquitin/ISG15-conjugating enzyme TRIM25) (Zinc finger protein 147)	TRIM25 EFP RNF147 ZNF147	Homo sapiens (Human)	630
Q13219	Q13219	PAPP1_HUMAN	reviewed	Pappalysin-1 (EC 3.4.24.79) (Insulin-like growth factor-dependent IGF-binding protein 4 protease) (IGF-dependent IGFBP-4 protease) (IGFBP-4ase) (Pregnancy-associated plasma protein A) (PAPP-A)	PAPPA	Homo sapiens (Human)	1627
P62266	P62266	RS23_HUMAN	reviewed	40S ribosomal protein S23 (Small ribosomal subunit protein uS12)	RPS23	Homo sapiens (Human)	143
Q92600	Q92600	CNOT9_HUMAN	reviewed	CCR4-NOT transcription complex subunit 9 (Cell differentiation protein RQCD1 homolog) (Rcd-1)	CNOT9 RCD1 RQCD1	Homo sapiens (Human)	299
Q15643	Q15643	TRIPB_HUMAN	reviewed	Thyroid receptor-interacting protein 11 (TR-interacting protein 11) (TRIP-11) (Clonal evolution-related gene on chromosome 14 protein) (Golgi-associated microtubule-binding protein 210) (GMAP-210) (Trip230)	TRIP11 CEV14	Homo sapiens (Human)	1979
P62834	P62834	RAP1A_HUMAN	reviewed	Ras-related protein Rap-1A (C21KG) (G-22K) (GTP-binding protein smg p21A) (Ras-related protein Krev-1)	RAP1A KREV1	Homo sapiens (Human)	184
Q99653	Q99653	CHP1_HUMAN	reviewed	Calcineurin B homologous protein 1 (Calcineurin B-like protein) (Calcium-binding protein CHP) (Calcium-binding protein p22) (EF-hand calcium-binding domain-containing protein p22)	CHP1 CHP	Homo sapiens (Human)	195
Q14155	Q14155	ARHG7_HUMAN	reviewed	Rho guanine nucleotide exchange factor 7 (Beta-Pix) (COOL-1) (PAK-interacting exchange factor beta) (p85)	ARHGEF7 COOL1 KIAA0142 P85SPR PAK3BP PIXB Nbla10314	Homo sapiens (Human)	803
O15079	O15079	SNPH_HUMAN	reviewed	Syntaphilin	SNPH KIAA0374	Homo sapiens (Human)	494
O15427	O15427	MOT4_HUMAN	reviewed	Monocarboxylate transporter 4 (MCT 4) (Solute carrier family 16 member 3)	SLC16A3 MCT4	Homo sapiens (Human)	465
P19397	P19397	CD53_HUMAN	reviewed	Leukocyte surface antigen CD53 (Cell surface glycoprotein CD53) (Tetraspanin-25) (Tspan-25) (CD antigen CD53)	CD53 MOX44 TSPAN25	Homo sapiens (Human)	219
Q00765	Q00765	REEP5_HUMAN	reviewed	Receptor expression-enhancing protein 5 (Polyposis locus protein 1) (Protein TB2)	REEP5 C5orf18 DP1 TB2	Homo sapiens (Human)	189
P0DP02	P0DP02	HVC33_HUMAN	reviewed	Immunoglobulin heavy variable 3-30-3	IGHV3-30-3	Homo sapiens (Human)	117
Q9NNW7	Q9NNW7	TRXR2_HUMAN	reviewed	Thioredoxin reductase 2, mitochondrial (EC 1.8.1.9) (Selenoprotein Z) (SelZ) (TR-beta) (Thioredoxin reductase TR3)	TXNRD2 KIAA1652 TRXR2	Homo sapiens (Human)	524
P24539	P24539	AT5F1_HUMAN	reviewed	ATP synthase F(0) complex subunit B1, mitochondrial (ATP synthase peripheral stalk-membrane subunit b) (ATP synthase proton-transporting mitochondrial F(0) complex subunit B1) (ATP synthase subunit b) (ATPase subunit b)	ATP5PB ATP5F1	Homo sapiens (Human)	256
O60613	O60613	SEP15_HUMAN	reviewed	Selenoprotein F (15 kDa selenoprotein)	SELENOF SEP15	Homo sapiens (Human)	165
P20393	P20393	NR1D1_HUMAN	reviewed	Nuclear receptor subfamily 1 group D member 1 (Rev-erbA-alpha) (V-erbA-related protein 1) (EAR-1)	NR1D1 EAR1 HREV THRAL	Homo sapiens (Human)	614
O00217	O00217	NDUS8_HUMAN	reviewed	NADH dehydrogenase [ubiquinone] iron-sulfur protein 8, mitochondrial (EC 1.6.99.3) (EC 7.1.1.2) (Complex I-23kD) (CI-23kD) (NADH-ubiquinone oxidoreductase 23 kDa subunit) (TYKY subunit)	NDUFS8	Homo sapiens (Human)	210
P48509	P48509	CD151_HUMAN	reviewed	CD151 antigen (GP27) (Membrane glycoprotein SFA-1) (Platelet-endothelial tetraspan antigen 3) (PETA-3) (Tetraspanin-24) (Tspan-24) (CD antigen CD151)	CD151 TSPAN24	Homo sapiens (Human)	253
Q9P2J5	Q9P2J5	SYLC_HUMAN	reviewed	Leucine--tRNA ligase, cytoplasmic (EC 6.1.1.4) (Leucyl-tRNA synthetase) (LeuRS)	LARS1 KIAA1352 LARS	Homo sapiens (Human)	1176
Q96PK6	Q96PK6	RBM14_HUMAN	reviewed	RNA-binding protein 14 (Paraspeckle protein 2) (PSP2) (RNA-binding motif protein 14) (RRM-containing coactivator activator/modulator) (Synaptotagmin-interacting protein) (SYT-interacting protein)	RBM14 SIP	Homo sapiens (Human)	669
P27361	P27361	MK03_HUMAN	reviewed	Mitogen-activated protein kinase 3 (MAP kinase 3) (MAPK 3) (EC 2.7.11.24) (ERT2) (Extracellular signal-regulated kinase 1) (ERK-1) (Insulin-stimulated MAP2 kinase) (MAP kinase isoform p44) (p44-MAPK) (Microtubule-associated protein 2 kinase) (p44-ERK1)	MAPK3 ERK1 PRKM3	Homo sapiens (Human)	379
P56381	P56381	ATP5E_HUMAN	reviewed	ATP synthase subunit epsilon, mitochondrial (ATPase subunit epsilon) (ATP synthase F1 subunit epsilon)	ATP5F1E ATP5E	Homo sapiens (Human)	51
P43897	P43897	EFTS_HUMAN	reviewed	Elongation factor Ts, mitochondrial (EF-Ts) (EF-TsMt)	TSFM	Homo sapiens (Human)	325
Q9UI42	Q9UI42	CBPA4_HUMAN	reviewed	Carboxypeptidase A4 (EC 3.4.17.-) (Carboxypeptidase A3)	CPA4 CPA3 UNQ694/PRO1339	Homo sapiens (Human)	421
P31937	P31937	3HIDH_HUMAN	reviewed	3-hydroxyisobutyrate dehydrogenase, mitochondrial (HIBADH) (EC 1.1.1.31)	HIBADH	Homo sapiens (Human)	336
P63173	P63173	RL38_HUMAN	reviewed	60S ribosomal protein L38 (Large ribosomal subunit protein eL38)	RPL38	Homo sapiens (Human)	70
Q9BY84	Q9BY84	DUS16_HUMAN	reviewed	Dual specificity protein phosphatase 16 (EC 3.1.3.16) (EC 3.1.3.48) (Mitogen-activated protein kinase phosphatase 7) (MAP kinase phosphatase 7) (MKP-7)	DUSP16 KIAA1700 MKP7	Homo sapiens (Human)	665
Q9NPH2	Q9NPH2	INO1_HUMAN	reviewed	Inositol-3-phosphate synthase 1 (IPS 1) (EC 5.5.1.4) (Myo-inositol 1-phosphate synthase) (MI-1-P synthase) (MIP synthase) (hIPS) (Myo-inositol 1-phosphate synthase A1) (hINO1)	ISYNA1 INO1	Homo sapiens (Human)	558
P39900	P39900	MMP12_HUMAN	reviewed	Macrophage metalloelastase (MME) (EC 3.4.24.65) (Macrophage elastase) (ME) (hME) (Matrix metalloproteinase-12) (MMP-12)	MMP12 HME	Homo sapiens (Human)	470
Q86YV0	Q86YV0	RASL3_HUMAN	reviewed	RAS protein activator like-3	RASAL3	Homo sapiens (Human)	1011
Q75N90	Q75N90	FBN3_HUMAN	reviewed	Fibrillin-3 [Cleaved into: Fibrillin-3 C-terminal peptide]	FBN3 KIAA1776	Homo sapiens (Human)	2809
Q8N5A5	Q8N5A5	ZGPAT_HUMAN	reviewed	Zinc finger CCCH-type with G patch domain-containing protein (G patch domain-containing protein 6) (Zinc finger CCCH domain-containing protein 9) (Zinc finger and G patch domain-containing protein)	ZGPAT GPATC6 GPATCH6 KIAA1847 ZC3H9 ZC3HDC9 ZIP	Homo sapiens (Human)	531
O75179	O75179	ANR17_HUMAN	reviewed	Ankyrin repeat domain-containing protein 17 (Gene trap ankyrin repeat protein) (Serologically defined breast cancer antigen NY-BR-16)	ANKRD17 GTAR KIAA0697	Homo sapiens (Human)	2603
O75844	O75844	FACE1_HUMAN	reviewed	CAAX prenyl protease 1 homolog (EC 3.4.24.84) (Farnesylated proteins-converting enzyme 1) (FACE-1) (Prenyl protein-specific endoprotease 1) (Zinc metalloproteinase Ste24 homolog)	ZMPSTE24 FACE1 STE24	Homo sapiens (Human)	475
P46776	P46776	RL27A_HUMAN	reviewed	60S ribosomal protein L27a (Large ribosomal subunit protein uL15)	RPL27A	Homo sapiens (Human)	148
P61254	P61254	RL26_HUMAN	reviewed	60S ribosomal protein L26 (Large ribosomal subunit protein uL24)	RPL26	Homo sapiens (Human)	145
Q13425	Q13425	SNTB2_HUMAN	reviewed	Beta-2-syntrophin (59 kDa dystrophin-associated protein A1 basic component 2) (Syntrophin-3) (SNT3) (Syntrophin-like) (SNTL)	SNTB2 D16S2531E SNT2B2 SNTL	Homo sapiens (Human)	540
Q6DKI2	Q6DKI2	LEG9C_HUMAN	reviewed	Galectin-9C (Gal-9C) (Galectin-9-like protein B)	LGALS9C	Homo sapiens (Human)	356
P55769	P55769	NH2L1_HUMAN	reviewed	NHP2-like protein 1 (High mobility group-like nuclear protein 2 homolog 1) (OTK27) (SNU13 homolog) (hSNU13) (U4/U6.U5 small nuclear ribonucleoprotein SNU13) (U4/U6.U5 tri-snRNP 15.5 kDa protein) [Cleaved into: NHP2-like protein 1, N-terminally processed]	SNU13 NHP2L1	Homo sapiens (Human)	128
Q9NSE4	Q9NSE4	SYIM_HUMAN	reviewed	Isoleucine--tRNA ligase, mitochondrial (EC 6.1.1.5) (Isoleucyl-tRNA synthetase) (IleRS)	IARS2	Homo sapiens (Human)	1012
Q8IWI9	Q8IWI9	MGAP_HUMAN	reviewed	MAX gene-associated protein (MAX dimerization protein 5)	MGA KIAA0518 MAD5	Homo sapiens (Human)	3065
Q13188	Q13188	STK3_HUMAN	reviewed	Serine/threonine-protein kinase 3 (EC 2.7.11.1) (Mammalian STE20-like protein kinase 2) (MST-2) (STE20-like kinase MST2) (Serine/threonine-protein kinase Krs-1) [Cleaved into: Serine/threonine-protein kinase 3 36kDa subunit (MST2/N); Serine/threonine-protein kinase 3 20kDa subunit (MST2/C)]	STK3 KRS1 MST2	Homo sapiens (Human)	491
Q96IX5	Q96IX5	ATPMD_HUMAN	reviewed	ATP synthase membrane subunit DAPIT, mitochondrial (Diabetes-associated protein in insulin-sensitive tissues) (HCV F-transactivated protein 2) (Up-regulated during skeletal muscle growth protein 5)	ATP5MD DAPIT HCVFTP2 USMG5 PD04912	Homo sapiens (Human)	58
O43708	O43708	MAAI_HUMAN	reviewed	Maleylacetoacetate isomerase (MAAI) (EC 5.2.1.2) (GSTZ1-1) (Glutathione S-transferase zeta 1) (EC 2.5.1.18)	GSTZ1 MAAI	Homo sapiens (Human)	216
O94903	O94903	PLPHP_HUMAN	reviewed	Pyridoxal phosphate homeostasis protein (PLP homeostasis protein) (Proline synthase co-transcribed bacterial homolog protein) (Pyridoxal phosphate-binding protein)	PLPBP PROSC	Homo sapiens (Human)	275
O14776	O14776	TCRG1_HUMAN	reviewed	Transcription elongation regulator 1 (TATA box-binding protein-associated factor 2S) (Transcription factor CA150)	TCERG1 CA150 TAF2S	Homo sapiens (Human)	1098
Q8N0U8	Q8N0U8	VKORL_HUMAN	reviewed	Vitamin K epoxide reductase complex subunit 1-like protein 1 (VKORC1-like protein 1) (EC 1.17.4.4)	VKORC1L1	Homo sapiens (Human)	176
P62913	P62913	RL11_HUMAN	reviewed	60S ribosomal protein L11 (CLL-associated antigen KW-12) (Large ribosomal subunit protein uL5)	RPL11	Homo sapiens (Human)	178
P61225	P61225	RAP2B_HUMAN	reviewed	Ras-related protein Rap-2b	RAP2B	Homo sapiens (Human)	183
Q96FS4	Q96FS4	SIPA1_HUMAN	reviewed	Signal-induced proliferation-associated protein 1 (Sipa-1) (GTPase-activating protein Spa-1) (p130 SPA-1)	SIPA1 SPA1	Homo sapiens (Human)	1042
Q5JPE7	Q5JPE7	NOMO2_HUMAN	reviewed	Nodal modulator 2 (pM5 protein 2)	NOMO2	Homo sapiens (Human)	1267
P09238	P09238	MMP10_HUMAN	reviewed	Stromelysin-2 (SL-2) (EC 3.4.24.22) (Matrix metalloproteinase-10) (MMP-10) (Transin-2)	MMP10 STMY2	Homo sapiens (Human)	476
P56556	P56556	NDUA6_HUMAN	reviewed	NADH dehydrogenase [ubiquinone] 1 alpha subcomplex subunit 6 (Complex I-B14) (CI-B14) (LYR motif-containing protein 6) (NADH-ubiquinone oxidoreductase B14 subunit)	NDUFA6 LYRM6 NADHB14	Homo sapiens (Human)	128
P09110	P09110	THIK_HUMAN	reviewed	3-ketoacyl-CoA thiolase, peroxisomal (EC 2.3.1.16) (Acetyl-CoA acyltransferase) (Beta-ketothiolase) (Peroxisomal 3-oxoacyl-CoA thiolase)	ACAA1 ACAA PTHIO	Homo sapiens (Human)	424
P36873	P36873	PP1G_HUMAN	reviewed	Serine/threonine-protein phosphatase PP1-gamma catalytic subunit (PP-1G) (EC 3.1.3.16) (Protein phosphatase 1C catalytic subunit)	PPP1CC	Homo sapiens (Human)	323
Q9UHQ9	Q9UHQ9	NB5R1_HUMAN	reviewed	NADH-cytochrome b5 reductase 1 (b5R.1) (EC 1.6.2.2) (Humb5R2) (NAD(P)H:quinone oxidoreductase type 3 polypeptide A2)	CYB5R1 NQO3A2 UNQ3049/PRO9865	Homo sapiens (Human)	305
P27635	P27635	RL10_HUMAN	reviewed	60S ribosomal protein L10 (Laminin receptor homolog) (Large ribosomal subunit protein uL16) (Protein QM) (Ribosomal protein L10) (Tumor suppressor QM)	RPL10 DXS648E QM	Homo sapiens (Human)	214
Q9Y4D7	Q9Y4D7	PLXD1_HUMAN	reviewed	Plexin-D1	PLXND1 KIAA0620	Homo sapiens (Human)	1925
P35813	P35813	PPM1A_HUMAN	reviewed	Protein phosphatase 1A (EC 3.1.3.16) (Protein phosphatase 2C isoform alpha) (PP2C-alpha) (Protein phosphatase IA)	PPM1A PPPM1A	Homo sapiens (Human)	382
Q6UW02	Q6UW02	CP20A_HUMAN	reviewed	Cytochrome P450 20A1 (EC 1.14.-.-)	CYP20A1 UNQ667/PRO1301	Homo sapiens (Human)	462
Q9Y6C9	Q9Y6C9	MTCH2_HUMAN	reviewed	Mitochondrial carrier homolog 2 (Met-induced mitochondrial protein)	MTCH2 MIMP HSPC032	Homo sapiens (Human)	303
Q9BY50	Q9BY50	SC11C_HUMAN	reviewed	Signal peptidase complex catalytic subunit SEC11C (EC 3.4.21.89) (Microsomal signal peptidase 21 kDa subunit) (SPase 21 kDa subunit) (SEC11 homolog C) (SEC11-like protein 3) (SPC21)	SEC11C SEC11L3 SPC21 SPCS4C	Homo sapiens (Human)	192
Q9BQA1	Q9BQA1	MEP50_HUMAN	reviewed	Methylosome protein 50 (MEP-50) (Androgen receptor cofactor p44) (WD repeat-containing protein 77) (p44/Mep50)	WDR77 MEP50 WD45 HKMT1069 Nbla10071	Homo sapiens (Human)	342
O14529	O14529	CUX2_HUMAN	reviewed	Homeobox protein cut-like 2 (Homeobox protein cux-2)	CUX2 CUTL2 KIAA0293	Homo sapiens (Human)	1486
Q93009	Q93009	UBP7_HUMAN	reviewed	Ubiquitin carboxyl-terminal hydrolase 7 (EC 3.4.19.12) (Deubiquitinating enzyme 7) (Herpesvirus-associated ubiquitin-specific protease) (Ubiquitin thioesterase 7) (Ubiquitin-specific-processing protease 7)	USP7 HAUSP	Homo sapiens (Human)	1102
P35625	P35625	TIMP3_HUMAN	reviewed	Metalloproteinase inhibitor 3 (Protein MIG-5) (Tissue inhibitor of metalloproteinases 3) (TIMP-3)	TIMP3	Homo sapiens (Human)	211
P26373	P26373	RL13_HUMAN	reviewed	60S ribosomal protein L13 (Breast basic conserved protein 1) (Large ribosomal subunit protein eL13)	RPL13 BBC1 OK/SW-cl.46	Homo sapiens (Human)	211
O15162	O15162	PLS1_HUMAN	reviewed	Phospholipid scramblase 1 (PL scramblase 1) (Ca(2+)-dependent phospholipid scramblase 1) (Erythrocyte phospholipid scramblase) (MmTRA1b)	PLSCR1	Homo sapiens (Human)	318
Q6P2I3	Q6P2I3	FAH2B_HUMAN	reviewed	Fumarylacetoacetate hydrolase domain-containing protein 2B (EC 3.-.-.-)	FAHD2B	Homo sapiens (Human)	314

## Sheet: Common proteins
Common proteins
yourlist:M20200304A94466D2655679D1FD8953E075198DA80724641	Entry	Entry name	Status	Protein names	Gene names	Organism	Common
Q9BSJ8	Q9BSJ8	ESYT1_HUMAN	reviewed	Extended synaptotagmin-1 (E-Syt1) (Membrane-bound C2 domain-containing protein)	ESYT1 FAM62A KIAA0747 MBC2	Homo sapiens (Human)	1104
P02656	P02656	APOC3_HUMAN	reviewed	Apolipoprotein C-III (Apo-CIII) (ApoC-III) (Apolipoprotein C3)	APOC3	Homo sapiens (Human)	99
P55809	P55809	SCOT1_HUMAN	reviewed	Succinyl-CoA:3-ketoacid coenzyme A transferase 1, mitochondrial (EC 2.8.3.5) (3-oxoacid CoA-transferase 1) (Somatic-type succinyl-CoA:3-oxoacid CoA-transferase) (SCOT-s)	OXCT1 OXCT SCOT	Homo sapiens (Human)	520
[truncated: 1,719 more rows]

## Sheet: Molecular Network
© 2000-2020 QIAGEN. All rights reserved.
[truncated: 26 more rows]
